# Supplementary material for: 4-[3-(Isonicotino­yloxy)propoxycarbon­yl]pyridinium diiodidoargentate(I)
Source: Acta Crystallogr Sect E Struct Rep Online. 2011 Nov 12;67(Pt 12):m1759–60. doi: 10.1107/S1600536811047295 (PMC3238665; doi:10.1107/S1600536811047295)
Supplement: Supplementary file 2 [file e-67-m1759-Isup2.hkl]

# 
# h,k,l, Fc-squared, Fo-squared, sigma(Fo-squared) and status flag 
# 
data_I
_shelx_title ' ib29 in C2/c' 
_shelx_refln_list_code          4 
_shelx_F_calc_maximum      510.06 
_exptl_crystal_F_000      1216.00 
_reflns_d_resolution_high  0.7807 
 
loop_ 
 _symmetry_equiv_pos_as_xyz 
 'x, y, z' 
 '-x, y, -z+1/2' 
 'x+1/2, y+1/2, z' 
 '-x+1/2, y+1/2, -z+1/2' 
 '-x, -y, -z' 
 'x, -y, z-1/2' 
 '-x+1/2, -y+1/2, -z' 
 'x+1/2, -y+1/2, z-1/2' 
 
_cell_length_a    14.8788 
_cell_length_b     5.4712 
_cell_length_c    24.5008 
_cell_angle_alpha  90.000 
_cell_angle_beta   95.347 
_cell_angle_gamma  90.000 
 
_shelx_F_squared_multiplier     1.000 
 
loop_ 
 _refln_index_h 
 _refln_index_k 
 _refln_index_l 
 _refln_F_squared_calc 
 _refln_F_squared_meas 
 _refln_F_squared_sigma 
 _refln_observed_status 
   2   0   0    65769.21    71777.27  12505.60 o 
   4   0   0    20736.21    21066.89   1631.62 o 
   6   0   0      690.28      289.27     30.59 o 
   8   0   0     9767.13     8002.30    308.22 o 
  10   0   0     1870.53     1475.18     46.13 o 
  12   0   0     7714.55     8058.47    102.49 o 
  14   0   0     6570.39     6412.07    293.28 o 
  16   0   0     6615.36     7139.61    214.84 o 
  18   0   0     3154.17     3113.64     53.03 o 
   1   1   0    19704.26    20569.62    432.47 o 
   3   1   0    98493.77   107059.49   3624.82 o 
   5   1   0      119.59      321.85     25.66 o 
   7   1   0    12435.89    11836.64    578.62 o 
   9   1   0    17972.42    17799.47    915.31 o 
  11   1   0     3774.50     3958.60    134.32 o 
  13   1   0     1669.48     1762.79     76.54 o 
  15   1   0     1986.41     1912.66     53.00 o 
  17   1   0      373.15      323.75     26.80 o 
   0   2   0    15146.19    12683.04    146.85 o 
   2   2   0     2060.36     1379.67     33.20 o 
   4   2   0     2397.46     2272.51     38.09 o 
   6   2   0    64174.08    66992.60   1432.60 o 
   8   2   0    25071.20    25873.01    467.15 o 
  10   2   0    27958.57    29203.15    730.88 o 
  12   2   0     4561.03     4300.35     76.09 o 
  14   2   0        1.49       45.61     17.97 o 
  16   2   0       11.08       35.38     16.35 o 
  18   2   0        5.56       45.23     20.30 o 
   1   3   0     6985.20     7331.74     52.49 o 
   3   3   0     3572.27     3458.01     81.78 o 
   5   3   0     2774.36     3061.72     97.18 o 
   7   3   0      743.90      780.82     26.57 o 
   9   3   0     1524.86     1612.29     45.04 o 
  11   3   0      282.96      315.13     22.32 o 
  13   3   0     4492.27     4324.41    121.05 o 
  15   3   0      660.57      596.51     23.53 o 
  17   3   0       50.30       38.95     18.85 o 
   0   4   0     8526.83     8557.18    101.89 o 
   2   4   0     9048.90     9382.85    291.96 o 
   4   4   0     2785.67     2781.18     54.21 o 
   6   4   0      125.05      151.06     16.70 o 
   8   4   0     1062.31     1143.64     31.54 o 
  10   4   0       63.95      105.96     19.44 o 
  12   4   0      250.68      227.70     22.55 o 
  14   4   0      294.78      319.24     22.99 o 
   1   5   0      229.54      218.34     26.28 o 
   3   5   0      270.39      242.05     27.55 o 
   5   5   0      339.55      362.29     22.39 o 
   7   5   0      208.44      238.10     18.48 o 
   9   5   0      124.40       89.43     18.74 o 
  11   5   0       92.85       84.63     19.92 o 
  13   5   0        7.71       -3.04     18.02 o 
   0   6   0       31.91       52.28     37.78 o 
   2   6   0        1.54       25.03     20.07 o 
   4   6   0        5.69       13.35     20.69 o 
   6   6   0       33.53       37.95     21.57 o 
   8   6   0      223.22      230.96     23.04 o 
 -17   1   1      322.05      392.39     19.71 o 
 -15   1   1     3186.00     3260.12    126.19 o 
 -13   1   1     6653.57     6182.62    177.74 o 
 -11   1   1     1244.59     1062.60     61.69 o 
  -9   1   1      946.77      791.89     42.49 o 
  -7   1   1    63811.96    57672.00   2570.55 o 
  -5   1   1    19066.65    14401.34    819.32 o 
  -3   1   1    26743.11    23436.74    508.89 o 
  -1   1   1     4292.99     3600.90    114.17 o 
   1   1   1    40775.27    39439.07    813.90 o 
   3   1   1   260156.30   305319.19   2504.00 o 
   5   1   1    11762.25    10394.26    285.64 o 
   7   1   1       70.32       56.94     19.80 o 
   9   1   1    12268.74    11803.59    337.09 o 
  11   1   1    14942.60    14790.04    570.68 o 
  13   1   1     1824.21     1820.69     69.87 o 
  15   1   1      255.80      280.91     18.69 o 
  17   1   1      944.11      997.49     22.75 o 
 -18   2   1        0.36        0.47     17.42 o 
 -16   2   1        4.67       26.89     17.93 o 
 -14   2   1       37.08       68.97     18.89 o 
 -12   2   1        3.83       38.82     17.45 o 
 -10   2   1     3006.68     3065.84     88.97 o 
  -8   2   1      118.81      168.45     26.27 o 
  -6   2   1     6241.27     6200.67    157.62 o 
  -4   2   1       46.32       87.14     23.56 o 
  -2   2   1       35.35       57.84     27.71 o 
   0   2   1      116.32      115.27     23.21 o 
   2   2   1     2534.99     2455.05     52.37 o 
   4   2   1       64.85      110.36     24.59 o 
   6   2   1    17663.13    18384.49    126.25 o 
   8   2   1     1080.94     1077.13     39.91 o 
  10   2   1     1021.34     1025.37     23.52 o 
  12   2   1      362.57      369.54     19.63 o 
  14   2   1        6.09       19.40     17.77 o 
  16   2   1       20.27       29.15     17.62 o 
  18   2   1       12.10       19.91     17.75 o 
 -17   3   1      322.38      259.29     20.02 o 
 -15   3   1      624.18      727.40     26.13 o 
 -13   3   1     2272.07     2439.22     58.67 o 
 -11   3   1     1119.40     1261.98     27.57 o 
  -9   3   1     1489.64     1348.34     28.95 o 
  -7   3   1     7157.82     6746.74    248.72 o 
  -5   3   1    12426.99    12032.92    474.42 o 
  -3   3   1    13342.37    12649.00    441.67 o 
  -1   3   1     7739.13     7573.88    164.37 o 
   1   3   1    13705.42    13000.32    191.15 o 
   3   3   1     8365.68     7021.26    155.15 o 
   5   3   1     6265.57     5883.25     74.56 o 
   7   3   1      732.02      793.84     27.79 o 
   9   3   1     8174.22     8386.83    248.48 o 
  11   3   1     2085.13     2206.64     80.53 o 
  13   3   1     2695.46     2726.87     75.99 o 
  15   3   1       45.70       32.86     17.77 o 
  17   3   1       44.96       58.41     22.39 o 
 -14   4   1      147.42      146.82     20.39 o 
 -12   4   1       41.44       69.26     21.30 o 
 -10   4   1      119.16      111.71     22.65 o 
  -8   4   1      325.51      321.67     19.38 o 
  -6   4   1       10.98       49.08     16.78 o 
  -4   4   1      340.91      351.44     21.00 o 
  -2   4   1      158.06      202.23     22.81 o 
   0   4   1     1722.72     1813.10     35.49 o 
   2   4   1      167.64      215.50     24.21 o 
   4   4   1      517.72      544.76     19.62 o 
   6   4   1       46.21       50.98     15.78 o 
   8   4   1       58.79       80.89     18.50 o 
  10   4   1      128.76      108.72     18.78 o 
  12   4   1       40.96       67.80     19.77 o 
  14   4   1        2.22       -2.93     18.87 o 
 -13   5   1        6.91       39.91     19.84 o 
 -11   5   1      122.85       91.73     19.48 o 
  -9   5   1       30.51       60.57     17.74 o 
  -7   5   1      316.58      328.49     20.40 o 
  -5   5   1     2276.25     2265.81     35.45 o 
  -3   5   1        6.83       25.25     18.37 o 
  -1   5   1        7.13       32.28     22.42 o 
   1   5   1     1012.53     1074.30     48.79 o 
   3   5   1      780.64      773.50     31.85 o 
   5   5   1       52.89       66.76     21.02 o 
   7   5   1      659.55      615.59     23.68 o 
   9   5   1      110.94      126.74     17.85 o 
  11   5   1      158.02      216.82     20.34 o 
  13   5   1        8.32       11.57     18.02 o 
  -8   6   1       70.65       93.44     18.16 o 
  -6   6   1       38.38       46.86     19.16 o 
  -4   6   1       24.66       28.54     27.61 o 
  -2   6   1       24.24       36.84     24.17 o 
   0   6   1       19.80       48.22     23.55 o 
   2   6   1      158.06      150.86     22.77 o 
   4   6   1       43.47       55.05     28.01 o 
   6   6   1       34.31       30.87     21.98 o 
   8   6   1       38.31       65.62     21.90 o 
 -18   0   2     2517.92     2613.03    141.44 o 
 -16   0   2     2773.37     2755.46    115.49 o 
 -14   0   2       29.72       65.46     28.39 o 
 -12   0   2     4044.35     3494.12    299.45 o 
 -10   0   2     6029.57     5178.42     66.60 o 
  -8   0   2     4013.37     4539.53     63.03 o 
  -6   0   2    65329.98    62990.15    959.78 o 
  -2   0   2    81051.16    99569.43   3027.30 o 
   2   0   2     7536.94     9457.58    577.29 o 
   4   0   2    28785.62    22758.52    513.73 o 
   6   0   2    18939.16    15308.28    487.47 o 
   8   0   2     1823.58     2497.00    216.91 o 
  10   0   2    10594.43    10630.35    721.44 o 
  12   0   2    17240.60    14698.04    541.74 o 
  14   0   2    15851.12    17437.51    227.86 o 
  16   0   2     1709.01     1585.23     42.82 o 
  18   0   2      196.79      159.40     37.12 o 
 -17   1   2      708.76      709.74     23.59 o 
 -15   1   2     1228.43     1447.38     48.97 o 
 -13   1   2     2591.18     2693.01     72.35 o 
 -11   1   2     3417.92     3517.76    122.28 o 
  -9   1   2     4232.34     4565.17    155.87 o 
  -7   1   2    25166.49    24978.30    592.00 o 
  -5   1   2    21995.95    21562.35    852.82 o 
  -3   1   2     4951.90     5840.95     93.10 o 
  -1   1   2    39712.80    43143.92   1579.85 o 
   3   1   2    29993.97    30090.68    867.59 o 
   5   1   2    42212.26    41990.11   1719.64 o 
   7   1   2     6368.20     6269.37     92.26 o 
   9   1   2     1266.13     1407.28     25.98 o 
  11   1   2     4558.61     4874.92    293.34 o 
  13   1   2      766.16      800.17     43.10 o 
  15   1   2     1209.44     1270.73     54.00 o 
  17   1   2      995.98      963.76     32.48 o 
 -18   2   2        3.28       17.64     17.88 o 
 -16   2   2      605.21      573.35     20.87 o 
 -14   2   2     5642.40     5895.14     56.19 o 
 -12   2   2    12295.61    12747.74    541.05 o 
 -10   2   2    26756.42    25044.04    207.34 o 
  -8   2   2    12685.73    12588.91    257.11 o 
  -6   2   2       38.50       16.89     22.84 o 
  -4   2   2     7684.02     6165.84    178.46 o 
  -2   2   2     5784.85     4299.79    118.80 o 
   0   2   2       10.02       42.28     24.28 o 
   2   2   2    53752.19    57063.38   1359.33 o 
   4   2   2    73553.60    75323.03   1637.06 o 
   6   2   2    73751.70    76918.72    935.30 o 
   8   2   2    22623.78    22937.11    344.24 o 
  10   2   2       32.47       51.28     16.66 o 
  12   2   2      392.78      375.69     20.28 o 
  14   2   2      387.08      431.12     20.13 o 
  16   2   2        0.93       15.01     18.79 o 
  18   2   2      985.25      825.54     42.71 o 
 -17   3   2     1006.98      782.11     27.87 o 
 -15   3   2      306.93      299.18     23.09 o 
 -13   3   2      706.53      694.29     34.68 o 
 -11   3   2     1680.35     1737.05     96.11 o 
  -9   3   2     1174.50     1346.41     32.52 o 
  -7   3   2     3196.39     3189.01     80.49 o 
  -5   3   2     5770.94     5646.10     79.75 o 
  -3   3   2    10826.04    11309.11    239.36 o 
  -1   3   2     4671.42     4647.71    151.94 o 
   1   3   2     7881.54     8633.48     86.03 o 
   3   3   2      174.05      205.66     20.25 o 
   5   3   2     4070.97     4484.04     64.31 o 
   7   3   2     3002.13     2995.04     49.75 o 
   9   3   2    10254.32    10352.12    230.73 o 
  11   3   2     1598.32     1698.78     54.15 o 
  13   3   2      235.83      251.16     24.89 o 
  15   3   2      682.42      594.24     25.07 o 
 -14   4   2       15.95       14.77     19.28 o 
 -12   4   2      243.59      301.12     19.29 o 
 -10   4   2       19.00       11.55     22.35 o 
  -8   4   2      854.19      911.75     23.60 o 
  -6   4   2     4902.88     5030.08    161.94 o 
  -4   4   2     8332.37     8443.92    164.08 o 
  -2   4   2    14641.77    15319.25    459.92 o 
   0   4   2     5410.86     5725.17     55.93 o 
   2   4   2        0.79       19.58     20.65 o 
   4   4   2      525.22      523.85     20.50 o 
   6   4   2      115.33      125.05     16.28 o 
   8   4   2      385.23      391.51     19.24 o 
  10   4   2      411.79      481.73     19.27 o 
  12   4   2     2461.45     2494.89     67.77 o 
  14   4   2      539.24      561.48     27.65 o 
 -13   5   2       56.69       39.56     18.28 o 
 -11   5   2      102.94      103.14     19.53 o 
  -9   5   2      417.47      439.66     21.44 o 
  -7   5   2      441.49      417.75     23.00 o 
  -5   5   2      263.89      249.72     22.09 o 
  -3   5   2      172.33      155.47     22.31 o 
  -1   5   2      372.21      372.58     33.84 o 
   1   5   2      421.17      422.92     23.99 o 
   3   5   2      920.04      940.61     28.79 o 
   5   5   2      548.50      504.82     25.46 o 
   7   5   2      263.60      259.82     20.90 o 
   9   5   2       30.97       31.68     21.05 o 
  11   5   2        0.19       10.97     18.03 o 
  13   5   2       32.40       26.47     19.10 o 
  -8   6   2       12.27       27.84     18.76 o 
  -6   6   2       11.96       18.29     19.27 o 
  -4   6   2       17.91       37.43     27.34 o 
  -2   6   2      120.65      138.76     24.91 o 
   0   6   2        8.35        6.79     23.64 o 
   2   6   2      167.21      155.99     23.30 o 
   4   6   2      206.69      212.80     25.93 o 
   6   6   2      332.78      300.93     21.83 o 
   8   6   2       27.88       23.24     21.71 o 
 -17   1   3     1098.17     1176.60     42.50 o 
 -15   1   3      959.48      995.00     26.98 o 
 -13   1   3       93.51      106.23     17.84 o 
 -11   1   3     8326.93     8024.70    335.42 o 
  -9   1   3    26993.17    24669.77   1006.41 o 
  -7   1   3    34530.01    30551.94   2210.19 o 
  -5   1   3     3330.55     2985.51     35.36 o 
  -3   1   3    54123.06    48882.75    743.24 o 
  -1   1   3   152036.92   193447.78   9002.23 o 
   1   1   3    59183.07    59675.84   2053.26 o 
   3   1   3      759.11      726.47     27.62 o 
   5   1   3    12409.53    10524.03    275.52 o 
   7   1   3    48097.00    43271.28   1333.37 o 
   9   1   3    10912.74     9886.47    378.81 o 
  11   1   3      404.99      369.56     21.12 o 
  13   1   3     1722.63     1660.87     27.28 o 
  15   1   3     1961.88     1831.63     36.66 o 
  17   1   3     1351.32     1440.53     31.76 o 
 -18   2   3       25.03       39.82     20.52 o 
 -16   2   3      164.09      193.09     18.54 o 
 -14   2   3      303.76      328.52     22.87 o 
 -12   2   3        0.77       51.11     19.31 o 
 -10   2   3      349.40      374.64     23.74 o 
  -8   2   3       97.98      131.27     25.05 o 
  -6   2   3      532.07      498.25     22.56 o 
  -4   2   3     1392.22     1313.96     37.05 o 
  -2   2   3      231.95      263.80     30.26 o 
   0   2   3      288.03      293.65     27.74 o 
   2   2   3     3714.21     3711.61     75.47 o 
   4   2   3     1179.47     1225.31     42.85 o 
   6   2   3     1494.64     1559.78     53.80 o 
   8   2   3     1627.41     1875.08    126.76 o 
  10   2   3      205.19      174.43     18.91 o 
  12   2   3      354.90      333.43     17.97 o 
  14   2   3        7.61       11.64     16.54 o 
  16   2   3       91.46      107.03     22.76 o 
 -17   3   3      543.95      583.17     28.01 o 
 -15   3   3      718.13      785.94     36.33 o 
 -13   3   3       32.37       51.68     21.49 o 
 -11   3   3     2141.80     2266.09     54.56 o 
  -9   3   3     6612.45     7017.54    194.40 o 
  -7   3   3     3179.00     3179.46     62.58 o 
  -5   3   3        0.45       24.68     28.82 o 
  -3   3   3    10965.70     9956.71    122.51 o 
  -1   3   3    10829.13     9961.20    138.43 o 
   1   3   3    11384.79    10430.16    317.62 o 
   3   3   3      325.01      217.29     25.83 o 
   5   3   3     7253.22     7701.88    122.51 o 
   7   3   3     8431.18     8404.34    234.09 o 
   9   3   3     6312.58     6784.18    172.99 o 
  11   3   3      797.80      928.23     35.57 o 
  13   3   3      109.53      101.92     19.30 o 
  15   3   3      228.65      306.42     26.53 o 
 -14   4   3       30.77       59.29     23.71 o 
 -12   4   3       12.01       23.82     21.35 o 
 -10   4   3       77.29       84.20     19.29 o 
  -8   4   3        4.28       50.88     19.42 o 
  -6   4   3      156.66      167.56     20.45 o 
  -4   4   3      411.42      467.62     23.54 o 
  -2   4   3      233.98      279.35     22.34 o 
   0   4   3      247.67      324.65     23.98 o 
   2   4   3       21.63       37.39     20.77 o 
   4   4   3        0.94       20.08     18.91 o 
   6   4   3       72.80      106.16     17.75 o 
   8   4   3        4.89       54.19     20.66 o 
  10   4   3      316.49      373.74     22.88 o 
  12   4   3     1142.14     1235.74     26.90 o 
  14   4   3      365.71      391.39     23.11 o 
 -13   5   3       26.73       13.68     20.28 o 
 -11   5   3       59.84       79.37     17.86 o 
  -9   5   3      807.38      862.04     51.51 o 
  -7   5   3       34.57       62.62     16.52 o 
  -5   5   3       72.79       88.41     17.81 o 
  -3   5   3      382.03      403.56     21.53 o 
  -1   5   3     1036.54     1085.74     32.22 o 
   1   5   3     1411.67     1439.29     46.38 o 
   3   5   3      851.71      807.94     29.31 o 
   5   5   3       67.62      116.08     19.98 o 
   7   5   3      178.45      223.83     20.56 o 
   9   5   3      105.46      135.75     21.61 o 
  11   5   3       37.71       44.21     22.89 o 
  -8   6   3        4.75       37.49     20.17 o 
  -6   6   3        1.01       10.34     17.66 o 
  -4   6   3       15.51       15.07     21.83 o 
  -2   6   3        2.68       17.81     23.24 o 
   0   6   3       49.52       73.20     22.71 o 
   2   6   3      137.32      159.39     23.62 o 
   4   6   3      207.80      215.44     24.06 o 
   6   6   3       83.25       77.19     23.62 o 
   8   6   3       13.25       20.47     21.54 o 
 -18   0   4      294.63      229.80     24.77 o 
 -16   0   4      343.88      368.02     26.82 o 
 -14   0   4      517.27      498.71     25.31 o 
 -12   0   4     1227.26     1301.84     66.07 o 
 -10   0   4    27233.36    26378.98    869.21 o 
  -8   0   4    67658.66    58151.22   7646.94 o 
  -4   0   4    87922.80    83172.55   8177.93 o 
  -2   0   4    41568.46    42181.66   1248.30 o 
   2   0   4    20445.21    13781.72    352.76 o 
   4   0   4    11563.94     7843.28    725.86 o 
   6   0   4    33980.88    31296.56   4347.01 o 
   8   0   4    43502.58    44767.56   2178.62 o 
  10   0   4    53764.59    60103.02    381.69 o 
  12   0   4    12921.05    11459.32    682.49 o 
  14   0   4     1600.84     1684.72    204.92 o 
  16   0   4       20.48       13.58     31.65 o 
  18   0   4        5.72       27.58     25.78 o 
 -17   1   4      726.11      699.94     27.73 o 
 -15   1   4     1921.45     1832.87    106.23 o 
 -13   1   4     4719.61     4662.49    161.97 o 
 -11   1   4     7066.93     7095.34    131.26 o 
  -9   1   4    11148.09    11412.43    209.85 o 
  -7   1   4     5792.17     5962.70    246.51 o 
  -5   1   4     6291.98     6563.55    230.48 o 
  -3   1   4    32965.35    32029.65    801.55 o 
  -1   1   4    60947.38    67898.38    840.96 o 
   1   1   4    36108.43    38810.43   1788.87 o 
   3   1   4    22952.92    22659.10    678.28 o 
   5   1   4     4305.51     4304.66    161.61 o 
   7   1   4     6699.97     6964.18    231.15 o 
   9   1   4     5984.64     6137.40    160.12 o 
  11   1   4     2704.03     3104.74     69.30 o 
  13   1   4     3707.01     3722.46     78.46 o 
  15   1   4     1780.13     1579.01     36.22 o 
  17   1   4      742.46      674.99     22.17 o 
 -18   2   4      792.34      613.38     24.44 o 
 -16   2   4     4245.08     4026.53     76.57 o 
 -14   2   4     7752.46     7931.45    222.98 o 
 -12   2   4     9436.42     9430.51    333.27 o 
 -10   2   4      728.46      827.48     35.87 o 
  -8   2   4     2647.15     2201.17     45.71 o 
  -6   2   4     8767.52     6880.21    168.14 o 
  -4   2   4      173.07      133.22     28.47 o 
  -2   2   4    11706.18    11512.59    490.36 o 
   0   2   4   132758.20   146460.06   7898.87 o 
   2   2   4   102882.14   112742.03   1272.58 o 
   4   2   4    50426.37    49390.70   1291.49 o 
   6   2   4     2362.37     2345.55     70.38 o 
   8   2   4      911.55      704.93     36.61 o 
  10   2   4     2427.39     2248.67     33.27 o 
  12   2   4        3.55       29.49     16.42 o 
  14   2   4     1184.96     1160.45     34.32 o 
  16   2   4     1595.17     1649.10     29.44 o 
 -17   3   4      187.07      178.03     21.92 o 
 -15   3   4      529.75      460.87     25.87 o 
 -13   3   4      569.96      541.92     26.40 o 
 -11   3   4      742.20      772.75     31.11 o 
  -9   3   4     2344.02     2558.76     32.11 o 
  -7   3   4     5593.25     6018.08    176.75 o 
  -5   3   4     2721.55     2766.41     76.66 o 
  -3   3   4     2905.96     2984.26    117.83 o 
  -1   3   4      456.26      452.71     23.92 o 
   1   3   4     2881.03     2818.57     71.59 o 
   3   3   4     7364.95     7376.13    184.69 o 
   5   3   4     6417.28     6948.07    181.10 o 
   7   3   4     2573.04     2742.28     65.35 o 
   9   3   4     1733.45     1859.86     44.41 o 
  11   3   4     2099.39     2085.37     65.47 o 
  13   3   4      112.04      143.94     21.13 o 
  15   3   4       20.53        4.18     21.81 o 
 -14   4   4        0.28       33.25     20.58 o 
 -12   4   4       28.09       27.95     23.92 o 
 -10   4   4     1401.27     1365.79     32.35 o 
  -8   4   4     3672.17     3967.10     94.35 o 
  -6   4   4     8986.94     9185.71    240.13 o 
  -4   4   4     3639.02     3712.30     78.59 o 
  -2   4   4      324.73      309.40     22.46 o 
   0   4   4      549.56      479.39     21.31 o 
   2   4   4      278.11      248.98     22.26 o 
   4   4   4      147.59      168.52     19.42 o 
   6   4   4      180.81      207.25     20.27 o 
   8   4   4     2388.07     2534.10     52.93 o 
  10   4   4     2490.72     2712.95     63.69 o 
  12   4   4     1694.86     1734.30     34.77 o 
  14   4   4      477.68      362.60     20.32 o 
 -13   5   4      157.41      130.44     23.70 o 
 -11   5   4      161.82      128.17     16.86 o 
  -9   5   4       61.56       60.03     20.17 o 
  -7   5   4       28.68       19.58     14.65 o 
  -5   5   4      167.21      162.80     19.51 o 
  -3   5   4      346.33      349.70     21.03 o 
  -1   5   4      865.45      889.12     29.82 o 
   1   5   4      912.85      902.45     56.90 o 
   3   5   4      121.81      107.41     21.26 o 
   5   5   4       11.51       32.21     22.12 o 
   7   5   4       46.01       80.33     19.65 o 
   9   5   4       16.33       23.29     20.79 o 
  11   5   4      186.51      218.00     28.15 o 
  -8   6   4        0.06       20.40     19.15 o 
  -6   6   4       99.48      118.37     17.04 o 
  -4   6   4        0.07       39.76     22.32 o 
  -2   6   4      204.14      173.73     23.65 o 
   0   6   4      224.49      214.64     25.75 o 
   2   6   4      255.84      256.39     24.88 o 
   4   6   4      155.38      126.49     23.97 o 
   6   6   4       53.85       68.90     20.86 o 
   8   6   4        4.19       22.27     18.59 o 
 -17   1   5      124.07      153.61     17.28 o 
 -15   1   5      519.16      585.49     20.68 o 
 -13   1   5     9311.63     8892.97    217.59 o 
 -11   1   5    12143.68    11290.76    291.81 o 
  -9   1   5     1359.23     1243.88     24.33 o 
  -7   1   5    18767.04    16003.50    547.68 o 
  -5   1   5    64674.30    58906.66   1494.74 o 
  -3   1   5   100398.42    96856.88   4400.49 o 
  -1   1   5     5008.27     4751.18    158.45 o 
   1   1   5     2648.59     2287.01    103.49 o 
   3   1   5    47640.25    46742.68    913.52 o 
   5   1   5    35044.60    31846.85    903.86 o 
   7   1   5     8711.29     8355.08    120.46 o 
   9   1   5     3966.49     3586.01     64.92 o 
  11   1   5     8597.79     8036.63    320.68 o 
  13   1   5     6984.20     7370.67    244.74 o 
  15   1   5      783.77      814.68     23.65 o 
  17   1   5       33.65       41.07     18.81 o 
 -18   2   5        7.20       42.55     20.85 o 
 -16   2   5        4.45       44.86     20.48 o 
 -14   2   5       37.07       48.18     16.72 o 
 -12   2   5       66.86       91.24     23.09 o 
 -10   2   5       37.22       55.26     27.83 o 
  -8   2   5      110.28      162.13     20.08 o 
  -6   2   5     2178.80     2195.69     33.01 o 
  -4   2   5      159.46      178.80     30.49 o 
  -2   2   5       63.62      114.85     32.45 o 
   0   2   5     5440.08     5278.92     56.49 o 
   2   2   5     5652.29     5768.42     68.99 o 
   4   2   5     3188.61     3623.38     53.34 o 
   6   2   5      107.46      146.58     18.50 o 
   8   2   5      553.29      488.69     22.88 o 
  10   2   5        1.70       41.11     18.18 o 
  12   2   5      410.23      460.33     21.17 o 
  14   2   5      121.50      137.26     18.77 o 
  16   2   5      374.83      371.82     22.78 o 
 -17   3   5        0.41       26.10     19.20 o 
 -15   3   5      353.75      410.03     33.05 o 
 -13   3   5     2079.80     2405.27     74.16 o 
 -11   3   5     1531.91     1528.47     50.40 o 
  -9   3   5     1534.18     1475.11     62.24 o 
  -7   3   5     1696.01     1627.73     41.57 o 
  -5   3   5     7421.51     7165.32     85.02 o 
  -3   3   5    10210.31     9177.32    125.42 o 
  -1   3   5     1951.91     1640.83     35.19 o 
   1   3   5     2621.82     2702.46     60.94 o 
   3   3   5    27275.60    27506.63    765.07 o 
   5   3   5    11767.64    12177.32     77.12 o 
   7   3   5     5481.23     5990.32    158.52 o 
   9   3   5       77.78       88.25     19.66 o 
  11   3   5      624.08      651.86     24.15 o 
  13   3   5      521.63      517.70     21.70 o 
  15   3   5       10.72       30.97     21.97 o 
 -14   4   5       27.94       57.48     21.59 o 
 -12   4   5       10.42       14.37     20.90 o 
 -10   4   5        3.19        8.99     18.30 o 
  -8   4   5        0.60       32.04     22.15 o 
  -6   4   5      706.33      809.23     39.22 o 
  -4   4   5      387.06      454.28     21.81 o 
  -2   4   5       22.66       39.08     18.20 o 
   0   4   5        0.43        1.31     19.03 o 
   2   4   5      545.70      507.02     28.43 o 
   4   4   5        1.63       20.46     17.48 o 
   6   4   5     1713.65     1851.58     72.91 o 
   8   4   5     1474.49     1577.63     26.59 o 
  10   4   5     1045.45     1190.77     36.94 o 
  12   4   5      150.01      147.68     18.96 o 
  14   4   5       17.57       13.96     18.84 o 
 -13   5   5      118.92      139.86     24.34 o 
 -11   5   5      131.12      147.39     21.35 o 
  -9   5   5       20.48       39.76     19.86 o 
  -7   5   5      270.29      294.45     20.18 o 
  -5   5   5      336.17      368.39     23.52 o 
  -3   5   5     2234.91     2388.13     58.70 o 
  -1   5   5      303.11      319.81     25.50 o 
   1   5   5       30.08       67.09     26.71 o 
   3   5   5      464.72      482.03     24.63 o 
   5   5   5      121.54      166.97     22.00 o 
   7   5   5        1.03       26.00     19.37 o 
   9   5   5      241.55      248.23     23.49 o 
  11   5   5      153.08      174.57     33.08 o 
  -8   6   5       12.27       33.95     17.78 o 
  -6   6   5        1.51       17.70     18.48 o 
  -4   6   5       12.36       18.36     21.12 o 
  -2   6   5       20.26       30.24     23.14 o 
   0   6   5      106.43      127.08     24.07 o 
   2   6   5       30.95       34.85     24.23 o 
   4   6   5       29.83       22.65     19.41 o 
   6   6   5       52.07       22.50     24.79 o 
   8   6   5        5.94       -7.14     19.76 o 
 -18   0   6        9.26       20.13     21.81 o 
 -16   0   6       86.55      128.61     28.12 o 
 -14   0   6     1523.02     1545.85     34.65 o 
 -12   0   6    14394.29    14641.99    140.27 o 
 -10   0   6    52928.24    50984.32    382.04 o 
  -8   0   6    73480.66    66492.25   7419.06 o 
  -6   0   6    19453.72    17380.80    624.15 o 
  -4   0   6      102.91       61.03     30.93 o 
  -2   0   6    54203.02    44099.20    661.37 o 
   0   0   6    66534.88    57173.61    771.50 o 
   2   0   6    25147.12    24595.18    194.88 o 
   4   0   6    63127.56    59069.88    825.71 o 
   6   0   6    82301.15    92510.60   1162.90 o 
   8   0   6    46816.64    48743.11    940.77 o 
  10   0   6     9519.86    10776.95     97.52 o 
  12   0   6       20.16        6.45     26.67 o 
  14   0   6      410.89      463.85     37.79 o 
  16   0   6      259.18      342.88     34.39 o 
  18   0   6       89.09       75.40     31.32 o 
 -17   1   6      957.16      890.98     28.61 o 
 -15   1   6     2351.36     2369.59     77.04 o 
 -13   1   6     1836.13     1790.10     85.08 o 
 -11   1   6     2070.22     2295.20    106.75 o 
  -9   1   6     4037.23     4467.87    181.08 o 
  -7   1   6    20441.44    20035.92    641.18 o 
  -5   1   6    27305.17    27499.31    601.05 o 
  -3   1   6     7776.44     8059.47    142.14 o 
  -1   1   6    22117.20    23225.39    508.87 o 
   1   1   6     6435.24     7557.40    119.86 o 
   3   1   6     4553.26     5033.13    164.80 o 
   5   1   6    11531.73    11639.09    260.81 o 
   7   1   6     5183.28     5397.67    177.47 o 
   9   1   6     4686.32     4579.84     90.86 o 
  11   1   6     5267.23     5492.08     73.74 o 
  13   1   6     1394.75     1499.39     50.89 o 
  15   1   6      367.34      380.96     21.32 o 
  17   1   6      278.44      224.60     20.45 o 
 -18   2   6     2198.67     2030.29     56.02 o 
 -16   2   6     3331.20     3200.25    102.81 o 
 -14   2   6     1236.75     1232.86     53.61 o 
 -12   2   6       92.43      103.51     18.74 o 
 -10   2   6     3207.98     2917.05    108.57 o 
  -8   2   6      317.01      255.93     22.82 o 
  -6   2   6     4790.95     4772.93    215.75 o 
  -4   2   6    62537.79    64404.16   2176.45 o 
  -2   2   6    99320.76   109172.27   3276.30 o 
   0   2   6    67842.72    67053.01   1358.48 o 
   2   2   6    13996.21    13998.32    172.20 o 
   4   2   6        5.85       85.78     24.02 o 
   6   2   6     4710.62     3948.35     89.78 o 
   8   2   6      222.08      142.27     18.45 o 
  10   2   6      115.06      172.78     17.99 o 
  12   2   6     3178.15     3414.68     69.83 o 
  14   2   6     3566.87     3785.30    117.34 o 
  16   2   6     2084.49     2114.68     32.92 o 
 -17   3   6      439.03      348.72     26.01 o 
 -15   3   6      256.60      285.28     25.78 o 
 -13   3   6     1200.99     1290.81     33.75 o 
 -11   3   6     2667.28     2754.48     87.35 o 
  -9   3   6     3064.32     3264.67     75.09 o 
  -7   3   6     1215.93     1363.41     36.40 o 
  -5   3   6     3040.88     2927.24     42.15 o 
  -3   3   6     4643.87     4757.00     98.69 o 
  -1   3   6     3370.64     3424.97     61.27 o 
   1   3   6     6074.85     5792.10    133.50 o 
   3   3   6     7110.76     7531.30    153.89 o 
   5   3   6    10848.88    10813.37    163.94 o 
   7   3   6     4863.91     5025.25    142.51 o 
   9   3   6      629.78      719.21     33.22 o 
  11   3   6        9.07       56.24     18.65 o 
  13   3   6       15.60        5.47     18.11 o 
  15   3   6      314.25      304.85     25.27 o 
 -14   4   6      532.19      485.44     25.69 o 
 -12   4   6     1505.50     1580.73     30.59 o 
 -10   4   6     4189.71     4376.06    124.51 o 
  -8   4   6     3134.26     3233.38     72.93 o 
  -6   4   6     2561.60     2578.94     44.45 o 
  -4   4   6       45.22       58.52     21.75 o 
  -2   4   6       18.71       24.22     21.06 o 
   0   4   6      856.71      778.63     30.86 o 
   2   4   6      119.08      139.54     23.71 o 
   4   4   6     3427.93     3583.62    120.16 o 
   6   4   6     9887.40    10125.40    215.13 o 
   8   4   6     4570.13     4918.60     92.93 o 
  10   4   6     1404.47     1342.03     47.05 o 
  12   4   6        5.27       11.86     16.42 o 
  14   4   6        0.21       13.43     20.48 o 
 -13   5   6       60.03       55.29     22.39 o 
 -11   5   6       39.20       51.44     23.30 o 
  -9   5   6      137.88      142.49     20.02 o 
  -7   5   6      526.84      461.69     20.58 o 
  -5   5   6      721.18      737.51     23.47 o 
  -3   5   6     1137.39     1224.04     48.80 o 
  -1   5   6      274.45      266.72     25.62 o 
   1   5   6       41.71       36.63     20.77 o 
   3   5   6        1.40        7.87     24.20 o 
   5   5   6       31.48       55.93     18.84 o 
   7   5   6      394.36      467.06     24.17 o 
   9   5   6      419.35      442.55     22.72 o 
  11   5   6      397.04      385.23     26.34 o 
  -8   6   6        3.99        4.46     18.28 o 
  -6   6   6       34.84       26.64     19.24 o 
  -4   6   6      352.48      325.95     24.03 o 
  -2   6   6       24.86       64.37     27.86 o 
   0   6   6      437.03      434.29     24.42 o 
   2   6   6       65.71       63.48     23.76 o 
   4   6   6      109.32      101.45     22.92 o 
   6   6   6       38.03       51.33     22.46 o 
   8   6   6        0.35       11.18     19.49 o 
 -17   1   7     1967.74     1969.92     71.98 o 
 -15   1   7     3163.27     2984.75    112.37 o 
 -13   1   7     1118.40     1042.91     32.61 o 
 -11   1   7      248.88      259.20     15.12 o 
  -9   1   7    20017.63    17715.84    455.75 o 
  -7   1   7    30652.04    26052.98    486.04 o 
  -5   1   7    19168.80    17096.24    830.19 o 
  -3   1   7      448.93      375.02     27.82 o 
  -1   1   7    29260.94    25788.84    519.40 o 
   1   1   7    82665.93    83992.51   1915.81 o 
   3   1   7    46290.88    43301.69    373.10 o 
   5   1   7     4066.96     3521.11     58.32 o 
   7   1   7    14380.25    13269.06    381.02 o 
   9   1   7    16128.90    15336.36    363.86 o 
  11   1   7     3427.80     3384.65     78.28 o 
  13   1   7      171.21      218.54     18.27 o 
  15   1   7      534.90      577.18     23.30 o 
  17   1   7      242.05      298.61     25.76 o 
 -18   2   7        1.35       -4.66     21.55 o 
 -16   2   7        0.28       23.35     19.06 o 
 -14   2   7       71.29       60.38     22.54 o 
 -12   2   7      456.36      461.12     21.70 o 
 -10   2   7        6.41       60.01     30.95 o 
  -8   2   7     1547.22     1437.75     54.90 o 
  -6   2   7       60.83       71.08     24.37 o 
  -4   2   7     2017.84     1971.01     39.29 o 
  -2   2   7     8692.50     8344.41    142.39 o 
   0   2   7      131.38       96.18     29.38 o 
   2   2   7     1121.09     1300.87     30.58 o 
   4   2   7     1432.10     1151.78     30.91 o 
   6   2   7      172.96      126.62     20.58 o 
   8   2   7       26.01       69.52     18.31 o 
  10   2   7       75.17      129.38     17.46 o 
  12   2   7      302.26      391.82     21.11 o 
  14   2   7      948.77     1003.46     51.02 o 
  16   2   7      260.13      273.86     19.13 o 
 -15   3   7      939.56     1073.69     29.02 o 
 -13   3   7      584.41      669.88     33.79 o 
 -11   3   7       79.52      109.02     27.07 o 
  -9   3   7     2490.85     2377.95     81.91 o 
  -7   3   7    10314.46    10042.57    178.99 o 
  -5   3   7     2321.00     2044.84     37.40 o 
  -3   3   7      332.56      389.39     26.80 o 
  -1   3   7    16974.17    16576.61    402.30 o 
   1   3   7    19256.77    19744.16    355.27 o 
   3   3   7     9184.54     9557.49    174.97 o 
   5   3   7     1108.78     1286.44     47.31 o 
   7   3   7     1049.00      940.73     37.42 o 
   9   3   7     3020.71     2976.13     74.51 o 
  11   3   7      331.40      349.98     20.53 o 
  13   3   7       34.37       48.47     21.75 o 
  15   3   7      588.65      615.74     35.04 o 
 -14   4   7       20.06       51.98     20.05 o 
 -12   4   7       14.15       42.68     20.03 o 
 -10   4   7       94.82      146.66     18.97 o 
  -8   4   7      894.20      973.16     31.66 o 
  -6   4   7       40.87       51.24     25.49 o 
  -4   4   7      248.70      215.57     22.89 o 
  -2   4   7       51.32       69.25     17.24 o 
   0   4   7       91.76      131.56     19.68 o 
   2   4   7      612.80      690.38     32.38 o 
   4   4   7     3119.68     3319.48     97.60 o 
   6   4   7     1273.03     1440.28     28.09 o 
   8   4   7      867.49      982.44     26.86 o 
  10   4   7      120.56      118.82     22.75 o 
  12   4   7       46.81       27.32     19.63 o 
  14   4   7        2.21       13.90     23.38 o 
 -13   5   7       71.38       75.57     50.59 o 
 -11   5   7      337.06      356.04     24.96 o 
  -9   5   7      291.46      316.46     24.94 o 
  -7   5   7      928.63     1017.27     41.27 o 
  -5   5   7      587.03      644.34     22.97 o 
  -3   5   7       95.04      117.36     19.96 o 
  -1   5   7      418.98      441.82     21.95 o 
   1   5   7       83.83      101.59     21.18 o 
   3   5   7       18.32       48.80     24.20 o 
   5   5   7       15.89       10.79     18.94 o 
   7   5   7      331.91      378.11     22.71 o 
   9   5   7      958.34      994.02     54.72 o 
  11   5   7      652.84      653.30     58.97 o 
  -8   6   7       52.93       65.59     18.68 o 
  -6   6   7       27.61       30.43     19.10 o 
  -4   6   7       34.39       26.51     21.27 o 
  -2   6   7      276.59      301.48     27.56 o 
   0   6   7      317.76      291.50     24.95 o 
   2   6   7       77.93       80.86     23.85 o 
   4   6   7       37.20       28.13     20.02 o 
   6   6   7       19.21       39.08     22.98 o 
   8   6   7        1.84        0.24     23.59 o 
 -18   0   8        1.06        9.67     18.24 o 
 -16   0   8     6087.20     6000.85    243.06 o 
 -14   0   8    16202.94    14639.47   2758.81 o 
 -12   0   8    32032.36    31588.00   1294.46 o 
 -10   0   8    20136.43    19691.10    653.10 o 
  -8   0   8      976.37     1266.32    108.76 o 
  -6   0   8    23455.74    18666.82    470.73 o 
  -4   0   8     6822.32     4395.33    500.56 o 
  -2   0   8     2563.40     2908.33     73.31 o 
   0   0   8    64249.52    67138.27    819.02 o 
   2   0   8   129093.54   139988.88   1321.17 o 
   4   0   8    91964.30    95750.47    910.48 o 
   6   0   8    68433.31    68516.36   2631.77 o 
   8   0   8       26.94       33.57     24.37 o 
  10   0   8      921.73      872.62     52.45 o 
  12   0   8      491.91      582.32     41.94 o 
  14   0   8      105.03       90.42     33.17 o 
  16   0   8      754.09      714.59     68.61 o 
 -17   1   8      699.98      581.95     21.20 o 
 -15   1   8      741.29      752.37     31.03 o 
 -13   1   8     5534.28     5972.65    142.48 o 
 -11   1   8     6271.00     5870.05    222.77 o 
  -9   1   8     7211.54     7470.98    152.66 o 
  -7   1   8    10422.50     9449.43    595.48 o 
  -5   1   8    14922.64    15530.95    385.46 o 
  -3   1   8    12315.46    12112.49    299.96 o 
  -1   1   8    22946.31    22917.79    561.91 o 
   1   1   8     3458.32     3494.36     56.44 o 
   3   1   8    21866.37    22415.16    560.29 o 
   5   1   8     7381.62     7746.07     69.24 o 
   7   1   8     8887.26     9337.85    129.34 o 
   9   1   8     7391.30     7389.26    165.55 o 
  11   1   8     1477.34     1555.04     70.71 o 
  13   1   8     1193.82     1238.86     37.23 o 
  15   1   8      749.60      707.17     26.10 o 
  17   1   8       76.31       61.06     20.38 o 
 -16   2   8      106.49       57.15     19.03 o 
 -14   2   8      268.03      336.06     20.88 o 
 -12   2   8      520.00      582.50     32.29 o 
 -10   2   8     2510.71     2571.22    104.71 o 
  -8   2   8     9569.15     9564.50    231.76 o 
  -6   2   8    52559.16    54657.18   1152.64 o 
  -4   2   8    67131.35    66356.55   1872.55 o 
  -2   2   8    19477.25    19349.39    549.57 o 
   0   2   8     6007.53     6800.77    145.72 o 
   2   2   8     1366.19      779.45     30.02 o 
   4   2   8     8301.65     6685.90    203.53 o 
   6   2   8      420.12      367.07     61.22 o 
   8   2   8     5118.03     5269.69    157.79 o 
  10   2   8     8903.30     9581.60    190.83 o 
  12   2   8     9311.36     9844.13    152.61 o 
  14   2   8     2019.09     2152.26     90.72 o 
  16   2   8      199.62      205.00     23.16 o 
 -15   3   8      788.01      691.92     27.85 o 
 -13   3   8     1209.99     1167.55     61.11 o 
 -11   3   8      555.32      613.38     22.94 o 
  -9   3   8     1490.09     1509.86     64.35 o 
  -7   3   8     3275.67     3449.06    126.17 o 
  -5   3   8      382.82      320.21     25.05 o 
  -3   3   8     6474.42     6532.09    187.31 o 
  -1   3   8    10959.19    10696.40    279.42 o 
   1   3   8    14422.24    14977.16    203.60 o 
   3   3   8     4832.93     5022.11     79.60 o 
   5   3   8     1303.23     1366.33     55.87 o 
   7   3   8      964.99     1033.42     43.11 o 
   9   3   8       20.34       34.47     21.60 o 
  11   3   8      912.30      985.65     31.32 o 
  13   3   8      728.01      847.54     42.41 o 
  15   3   8      570.44      549.80     27.89 o 
 -14   4   8      987.89      900.80     33.22 o 
 -12   4   8     1567.23     1672.01     57.59 o 
 -10   4   8     1826.84     1977.50     43.37 o 
  -8   4   8        4.95       16.20     18.40 o 
  -6   4   8      165.44      187.51     25.47 o 
  -4   4   8      954.75      968.04     31.11 o 
  -2   4   8      279.57      286.51     18.94 o 
   0   4   8     3977.81     4043.78     72.47 o 
   2   4   8    10125.65    10354.85     80.06 o 
   4   4   8     5423.44     5585.58    152.08 o 
   6   4   8     1384.71     1404.68     29.77 o 
   8   4   8      547.12      565.54     30.14 o 
  10   4   8       29.12       67.24     20.70 o 
  12   4   8        8.60       26.25     23.24 o 
  14   4   8        0.11       28.47     23.49 o 
 -11   5   8      189.38      187.54     22.65 o 
  -9   5   8      277.77      310.71     23.08 o 
  -7   5   8      387.62      390.77     18.36 o 
  -5   5   8      365.25      368.95     21.68 o 
  -3   5   8       25.19       28.77     19.32 o 
  -1   5   8       10.22       37.60     24.74 o 
   1   5   8        2.77       30.28     24.01 o 
   3   5   8      107.40      155.54     24.79 o 
   5   5   8      298.94      326.88     22.76 o 
   7   5   8      718.65      818.06     24.99 o 
   9   5   8      562.26      605.50     34.64 o 
  11   5   8      231.90      228.23     25.66 o 
  -8   6   8      231.10      182.39     20.01 o 
  -6   6   8       18.48       27.80     20.32 o 
  -4   6   8      238.85      240.65     20.32 o 
  -2   6   8      476.53      493.16     28.12 o 
   0   6   8       15.48       48.19     23.96 o 
   2   6   8       19.60       36.13     27.46 o 
   4   6   8        0.45        5.06     23.98 o 
   6   6   8        2.76       16.32     21.36 o 
   8   6   8        0.05        0.86     57.52 o 
 -17   1   9      327.99      381.75     28.41 o 
 -15   1   9      256.49      278.14     16.99 o 
 -13   1   9     5685.44     5339.40    271.80 o 
 -11   1   9    10319.14     9425.71    564.86 o 
  -9   1   9    19168.06    18486.53    281.99 o 
  -7   1   9     3014.73     2904.73    139.45 o 
  -5   1   9     9572.40     8215.12    379.36 o 
  -3   1   9    60213.56    54586.30    310.08 o 
  -1   1   9    42358.15    39723.80    830.07 o 
   1   1   9     1641.33     1597.90     44.26 o 
   3   1   9    12270.96    11566.92    241.33 o 
   5   1   9    25684.08    23225.88    760.63 o 
   7   1   9    15718.91    14706.66    464.71 o 
   9   1   9     5819.10     5965.33     75.06 o 
  11   1   9     1011.21      946.96     47.83 o 
  13   1   9     1035.70     1112.82     30.61 o 
  15   1   9      529.85      648.30     28.58 o 
  17   1   9       56.13       76.94     19.71 o 
 -16   2   9      347.11      314.34     19.29 o 
 -14   2   9       17.73       20.69     18.01 o 
 -12   2   9      672.95      725.62     37.91 o 
 -10   2   9     1509.05     1694.24     52.05 o 
  -8   2   9      450.93      517.61     26.31 o 
  -6   2   9     6088.93     6164.94    145.44 o 
  -4   2   9      196.83      261.46     32.51 o 
  -2   2   9     3722.09     4333.08     76.99 o 
   0   2   9      102.90      204.61     34.06 o 
   2   2   9       20.69        3.53     25.75 o 
   4   2   9      223.47      301.33     53.10 o 
   6   2   9      486.86      542.72     28.15 o 
   8   2   9     1153.26     1330.55     28.52 o 
  10   2   9     3572.61     4030.40    125.16 o 
  12   2   9     2326.76     2516.39    142.65 o 
  14   2   9       32.70       56.70     21.79 o 
  16   2   9       35.82       37.31     23.46 o 
 -15   3   9       19.90       57.26     20.51 o 
 -13   3   9      173.58      191.88     21.22 o 
 -11   3   9     3523.18     3883.58    125.93 o 
  -9   3   9     1553.70     1537.27     36.93 o 
  -7   3   9      689.98      730.27     27.37 o 
  -5   3   9     3056.11     3423.51    111.61 o 
  -3   3   9    25297.63    23799.94    407.78 o 
  -1   3   9    13916.54    13462.18    407.41 o 
   1   3   9     3822.78     4347.98     55.93 o 
   3   3   9        7.18       38.79     21.02 o 
   5   3   9     3510.83     3188.48     81.50 o 
   7   3   9     2178.71     2117.81     70.47 o 
   9   3   9      386.91      432.84     24.26 o 
  11   3   9      521.23      587.01     27.84 o 
  13   3   9     1411.99     1497.76     98.99 o 
  15   3   9     1009.95     1009.63     44.33 o 
 -14   4   9        0.35        2.15     19.12 o 
 -12   4   9      496.51      522.29     25.45 o 
 -10   4   9       70.11       87.53     19.52 o 
  -8   4   9      242.36      238.06     20.62 o 
  -6   4   9       81.26       80.27     24.71 o 
  -4   4   9      454.11      464.94     25.52 o 
  -2   4   9      432.52      406.11     21.59 o 
   0   4   9     4627.37     4894.21    109.43 o 
   2   4   9     2061.90     2368.72    120.21 o 
   4   4   9     1171.08     1278.35     37.79 o 
   6   4   9     2213.71     2155.58     52.97 o 
   8   4   9       23.04       20.30     20.64 o 
  10   4   9      167.27      240.02     22.64 o 
  12   4   9        0.08        3.30     23.97 o 
  14   4   9       88.59       71.38     25.70 o 
 -11   5   9       41.42       35.15     19.63 o 
  -9   5   9      603.30      621.21     25.10 o 
  -7   5   9      158.98      165.70     18.67 o 
  -5   5   9      193.73      207.93     20.89 o 
  -3   5   9       33.69       61.90     20.92 o 
  -1   5   9       18.47       40.17     21.70 o 
   1   5   9     1524.93     1554.51     57.69 o 
   3   5   9     2040.68     2247.45    121.11 o 
   5   5   9     1097.63     1102.60     48.20 o 
   7   5   9     1174.61     1178.81     48.40 o 
   9   5   9      472.48      431.02     26.45 o 
  11   5   9       82.95       59.37     25.09 o 
  -8   6   9        2.59       22.61     17.91 o 
  -6   6   9      269.93      266.06     21.55 o 
  -4   6   9      397.83      370.27     31.76 o 
  -2   6   9       26.98       73.00     23.89 o 
   0   6   9       57.89       32.69     24.89 o 
   2   6   9       52.88      105.80     22.03 o 
   4   6   9       33.24       48.30     20.22 o 
   6   6   9      305.12      280.23     28.32 o 
 -18   0  10     3172.36     2977.59    315.53 o 
 -16   0  10     6298.61     6236.99    484.26 o 
 -14   0  10     8497.17     8541.61     86.98 o 
 -12   0  10     1127.19     1282.23    131.67 o 
 -10   0  10     4625.66     3911.02    326.58 o 
  -8   0  10      721.76      395.71     28.42 o 
  -6   0  10     2836.43     1935.88    155.09 o 
  -4   0  10     6823.34     7002.39    137.69 o 
  -2   0  10   109676.90   121586.38   3763.03 o 
   0   0  10    90554.13    92061.00   3513.42 o 
   2   0  10   114129.02   127969.66   1253.22 o 
   4   0  10      481.20      477.64     38.19 o 
   6   0  10     3053.26     2740.42     49.48 o 
   8   0  10      161.37       92.78     22.37 o 
  10   0  10     1007.83      931.06     42.45 o 
  12   0  10      149.99      143.87     27.59 o 
  14   0  10     2812.12     2923.84    131.89 o 
  16   0  10      854.86      872.89     76.27 o 
 -17   1  10     2039.21     1741.32     29.04 o 
 -15   1  10     1032.53     1076.20     28.72 o 
 -13   1  10     1121.69     1221.67     66.99 o 
 -11   1  10     6132.78     6663.27    133.52 o 
  -9   1  10     6797.84     7034.28    266.31 o 
  -7   1  10     4823.04     5121.76    130.17 o 
  -5   1  10    17561.73    18719.03    837.69 o 
  -3   1  10       63.20      146.46     25.15 o 
  -1   1  10    14158.80    14522.79    184.73 o 
   1   1  10    11036.32    10089.56    161.83 o 
   3   1  10     2565.44     2575.38     36.96 o 
   5   1  10    20832.89    21032.21    379.25 o 
   7   1  10     3322.37     3257.84     77.81 o 
   9   1  10     2069.79     2154.16     53.36 o 
  11   1  10     1542.82     1636.91     55.41 o 
  13   1  10        0.28       30.44     20.35 o 
  15   1  10        1.19       11.79     18.97 o 
  17   1  10      656.65      585.15     31.58 o 
 -16   2  10       83.25      118.38     17.81 o 
 -14   2  10      552.55      495.37     33.89 o 
 -12   2  10     1137.45     1282.86     34.36 o 
 -10   2  10    16315.29    16404.84    242.23 o 
  -8   2  10    40777.16    43569.04   1446.21 o 
  -6   2  10    21388.70    21158.60    573.70 o 
  -4   2  10    10801.54    10884.21    323.28 o 
  -2   2  10       37.91      153.51     29.71 o 
   0   2  10    29283.73    24857.59    437.35 o 
   2   2  10      900.40      653.72     29.27 o 
   4   2  10     6039.71     6582.07     95.51 o 
   6   2  10    12351.81    12116.53    275.44 o 
   8   2  10    22701.85    23953.37    640.53 o 
  10   2  10     7420.15     7795.28    268.08 o 
  12   2  10      341.51      386.90     23.67 o 
  14   2  10       52.51       51.03     19.58 o 
  16   2  10       48.12      105.67     20.38 o 
 -15   3  10      664.87      615.57     23.79 o 
 -13   3  10      613.26      575.13     22.42 o 
 -11   3  10     1434.59     1461.52     27.07 o 
  -9   3  10      251.23      246.33     20.09 o 
  -7   3  10     6324.97     6470.46    196.65 o 
  -5   3  10    12856.95    13563.26    315.31 o 
  -3   3  10     7874.90     7830.52     71.58 o 
  -1   3  10     6609.56     6990.68    182.39 o 
   1   3  10     3000.40     3145.46     92.69 o 
   3   3  10      352.61      372.59     25.49 o 
   5   3  10      428.65      471.75     23.29 o 
   7   3  10     2710.95     2910.92    126.71 o 
   9   3  10       91.14       93.64     22.27 o 
  11   3  10     2126.01     2248.64     92.24 o 
  13   3  10     1199.12     1305.17     36.46 o 
  15   3  10      648.93      625.35     47.31 o 
 -14   4  10      873.24      810.06     35.87 o 
 -12   4  10      145.40      142.14     23.83 o 
 -10   4  10       25.64       62.68     16.73 o 
  -8   4  10        8.57       46.03     21.75 o 
  -6   4  10      334.97      379.97     25.60 o 
  -4   4  10     4854.10     4994.51    116.65 o 
  -2   4  10     5087.81     5192.03    137.26 o 
   0   4  10     7044.85     7305.75    147.59 o 
   2   4  10     3249.29     3455.57    132.66 o 
   4   4  10     5700.86     5901.16    127.72 o 
   6   4  10       27.67       44.14     18.97 o 
   8   4  10        1.49       24.83     21.98 o 
  10   4  10       42.89       98.90     23.01 o 
  12   4  10       41.09       60.69     23.29 o 
 -11   5  10      231.79      179.59     21.93 o 
  -9   5  10      437.72      379.37     28.16 o 
  -7   5  10      182.42      175.34     21.53 o 
  -5   5  10       58.95       55.89     21.99 o 
  -3   5  10       26.66       36.93     18.30 o 
  -1   5  10       22.85       56.46     22.42 o 
   1   5  10      326.28      381.21     33.21 o 
   3   5  10     1336.85     1465.76     94.80 o 
   5   5  10     1524.03     1639.27     78.55 o 
   7   5  10      726.11      727.72     30.44 o 
   9   5  10      167.91      156.84     23.55 o 
  11   5  10        0.39       -7.15     23.62 o 
  -8   6  10       42.68       31.10     18.42 o 
  -6   6  10      715.36      679.56     26.37 o 
  -4   6  10       15.87        3.42     20.37 o 
  -2   6  10       10.25       16.02     24.10 o 
   0   6  10        0.51        7.68     25.50 o 
   2   6  10       21.40       19.04     24.55 o 
   4   6  10      119.90      123.91     27.36 o 
   6   6  10      429.40      405.15     37.69 o 
 -17   1  11      507.29      531.45     47.15 o 
 -15   1  11     2436.62     2546.87     28.09 o 
 -13   1  11     5239.61     4730.14    241.09 o 
 -11   1  11     3061.87     3124.89     78.56 o 
  -9   1  11     3039.19     2766.31     63.04 o 
  -7   1  11    21249.54    19505.09    704.56 o 
  -5   1  11    22487.54    19772.83    592.12 o 
  -3   1  11     3716.89     3380.84     94.03 o 
  -1   1  11      578.99      373.94     35.65 o 
   1   1  11    23895.08    21003.50    338.52 o 
   3   1  11    42526.74    42372.28    713.30 o 
   5   1  11    14595.36    13919.33     89.86 o 
   7   1  11      480.76      439.05     22.52 o 
   9   1  11     4906.53     4569.70     44.63 o 
  11   1  11     1543.57     1520.65     53.20 o 
  13   1  11     1173.45     1269.29     40.27 o 
  15   1  11      353.92      365.54     28.18 o 
 -16   2  11      158.12      179.37     19.76 o 
 -14   2  11      500.90      520.95     21.64 o 
 -12   2  11        0.74       15.80     22.43 o 
 -10   2  11      467.76      569.22     22.70 o 
  -8   2  11     1094.43     1230.40     37.04 o 
  -6   2  11     1184.67     1282.10     52.14 o 
  -4   2  11      171.79      285.96     25.19 o 
  -2   2  11      773.55      739.38     75.50 o 
   0   2  11     1584.55     1343.31     37.88 o 
   2   2  11       40.19       64.16     26.45 o 
   4   2  11     3416.23     3694.93     77.22 o 
   6   2  11     2911.36     3226.46     89.77 o 
   8   2  11     4774.00     4999.74    139.45 o 
  10   2  11      272.19      321.55     22.29 o 
  12   2  11      321.15      329.75     21.69 o 
  14   2  11       30.02       11.38     19.90 o 
  16   2  11       90.48      112.12     20.52 o 
 -15   3  11      620.64      646.07     43.00 o 
 -13   3  11      767.07      798.14     28.00 o 
 -11   3  11       61.15       59.62     20.42 o 
  -9   3  11      134.39      251.31     24.87 o 
  -7   3  11    10039.67     9719.38    321.56 o 
  -5   3  11    11157.45    11523.69     98.83 o 
  -3   3  11     4740.53     5249.45    105.92 o 
  -1   3  11       66.19      112.73     22.05 o 
   1   3  11     1677.77     1623.75    273.73 o 
   3   3  11     7987.22     7203.27    184.16 o 
   5   3  11      137.29      184.54     22.28 o 
   7   3  11        5.66       25.07     18.95 o 
   9   3  11     2368.00     2535.18     86.30 o 
  11   3  11     3349.44     3663.35    142.98 o 
  13   3  11      637.72      650.86     52.76 o 
  15   3  11      135.76      109.07     23.79 o 
 -14   4  11       72.61       77.82     18.16 o 
 -12   4  11        0.12       18.12     19.20 o 
 -10   4  11       89.84       70.80     22.42 o 
  -8   4  11       98.51       76.64     18.62 o 
  -6   4  11      612.88      568.91     26.94 o 
  -4   4  11     2078.94     2192.64     39.48 o 
  -2   4  11     4265.70     4801.57    123.97 o 
   0   4  11     1104.28     1193.74     27.84 o 
   2   4  11     5791.22     6083.65    160.79 o 
   4   4  11        0.64       -2.76     29.79 o 
   6   4  11      521.02      550.16     23.19 o 
   8   4  11        1.84       16.32     21.22 o 
  10   4  11      148.00      169.70     23.63 o 
  12   4  11      168.66      174.96     24.67 o 
 -11   5  11      212.91      243.17     23.37 o 
  -9   5  11       15.74       39.81     19.64 o 
  -7   5  11        9.73       16.19     18.31 o 
  -5   5  11        6.39       25.78     22.97 o 
  -3   5  11     1536.20     1609.74     70.71 o 
  -1   5  11     3652.36     3636.50    126.77 o 
   1   5  11     1355.36     1349.85     38.79 o 
   3   5  11     1228.94     1244.04     66.12 o 
   5   5  11     1272.22     1154.43     48.39 o 
   7   5  11      468.68      436.89     24.94 o 
   9   5  11       11.63       34.30     24.89 o 
  -6   6  11        5.06       16.68     20.24 o 
  -4   6  11      103.73       60.66     26.20 o 
  -2   6  11       14.54        2.12     22.06 o 
   0   6  11       21.25       54.64     22.51 o 
   2   6  11      453.88      397.24     30.23 o 
   4   6  11      152.61      147.91     25.12 o 
   6   6  11      171.00      152.05     26.54 o 
 -18   0  12     2780.70     2360.72    139.19 o 
 -16   0  12     1552.28     1513.92     62.67 o 
 -14   0  12       66.03       72.32     19.30 o 
 -12   0  12      220.58      197.09     22.44 o 
 -10   0  12      734.31      507.63     27.28 o 
  -8   0  12      209.74      321.69     31.49 o 
  -6   0  12    57516.92    56346.73    765.16 o 
  -4   0  12    74286.18    76427.98   2445.95 o 
  -2   0  12    78181.09    78506.52   1000.86 o 
   0   0  12    22035.20    22111.10    224.12 o 
   2   0  12       49.27      109.42     40.49 o 
   4   0  12       22.09      116.94     26.90 o 
   6   0  12     7280.41     6656.52     77.51 o 
   8   0  12        4.13       54.78     30.08 o 
  10   0  12     4526.86     4473.26    169.57 o 
  12   0  12     5881.35     5991.35    134.90 o 
  14   0  12     2168.23     2220.52     78.29 o 
  16   0  12     1789.94     1642.29     80.73 o 
 -17   1  12      577.52      454.87     25.56 o 
 -15   1  12     2407.97     2424.62     96.16 o 
 -13   1  12     3854.24     3892.28    210.19 o 
 -11   1  12     2983.55     3244.97    111.77 o 
  -9   1  12     6398.77     6802.84    221.11 o 
  -7   1  12     2267.30     2588.78     73.80 o 
  -5   1  12     3780.86     3957.64    191.36 o 
  -3   1  12    14181.67    14316.45    582.80 o 
  -1   1  12     4058.26     3770.93    191.33 o 
   1   1  12    27296.97    28113.42    517.88 o 
   3   1  12    11744.22    11960.20    168.34 o 
   5   1  12     5175.70     5379.59     65.14 o 
   7   1  12     1684.12     1766.53     33.26 o 
   9   1  12       46.58       57.69     22.80 o 
  11   1  12      133.29      153.60     19.66 o 
  13   1  12     2175.09     2268.61     87.80 o 
  15   1  12      261.86      245.33     20.89 o 
 -16   2  12      326.15      275.34     24.85 o 
 -14   2  12     3623.59     3618.50    134.52 o 
 -12   2  12    14536.92    15621.70    406.30 o 
 -10   2  12    14061.62    14613.52    529.14 o 
  -8   2  12     7369.27     7738.16     76.87 o 
  -6   2  12       81.24      190.10     18.26 o 
  -4   2  12    11175.80     9802.61    130.53 o 
  -2   2  12     1309.90      809.80     43.65 o 
   0   2  12     3183.58     3519.71    177.03 o 
   2   2  12    11587.36    11528.49    595.42 o 
   4   2  12    26987.29    27592.50    561.66 o 
   6   2  12    20005.37    21053.81    314.07 o 
   8   2  12     1622.49     1618.94     29.39 o 
  10   2  12      965.04      952.86     26.36 o 
  12   2  12      185.95      241.49     19.52 o 
  14   2  12       10.29       37.03     22.01 o 
 -15   3  12      230.83      137.42     21.45 o 
 -13   3  12       42.95       47.88     23.48 o 
 -11   3  12     1845.11     1920.19     59.53 o 
  -9   3  12     4393.49     4518.57    123.76 o 
  -7   3  12     2286.38     2317.31     32.08 o 
  -5   3  12     5038.26     5504.48    160.28 o 
  -3   3  12     2636.00     2726.35     95.50 o 
  -1   3  12      620.38      710.66     29.71 o 
   1   3  12       56.39      148.85     35.74 o 
   3   3  12     1015.84     1097.68     33.69 o 
   5   3  12      380.24      366.43     24.48 o 
   7   3  12     4033.78     4178.63     70.45 o 
   9   3  12     3357.51     3496.46    174.25 o 
  11   3  12     1532.42     1688.24     70.41 o 
  13   3  12      182.97      178.80     27.02 o 
 -14   4  12        0.16       27.42     20.48 o 
 -12   4  12        4.17       20.30     21.63 o 
 -10   4  12       88.93      129.27     19.64 o 
  -8   4  12      881.28      854.37     26.90 o 
  -6   4  12      957.16     1088.19     32.67 o 
  -4   4  12     4361.76     4322.43    104.53 o 
  -2   4  12     5373.75     5551.75    179.16 o 
   0   4  12     6649.40     7044.48    208.23 o 
   2   4  12        7.79       35.50     23.61 o 
   4   4  12      200.05      217.23     26.76 o 
   6   4  12      371.72      393.49     28.49 o 
   8   4  12        9.90        1.16     19.53 o 
  10   4  12      385.86      372.13     26.86 o 
  12   4  12      718.54      710.75     39.34 o 
 -11   5  12      148.70      107.37     20.79 o 
  -9   5  12       30.62       41.78     21.14 o 
  -7   5  12        2.14       21.51     16.89 o 
  -5   5  12        8.46       31.48     20.30 o 
  -3   5  12      127.12      156.84     20.63 o 
  -1   5  12     1008.87     1130.18     41.34 o 
   1   5  12     1930.31     2235.61    136.23 o 
   3   5  12      901.87      838.56     32.61 o 
   5   5  12      361.16      293.77     31.52 o 
   7   5  12        1.99       36.49     24.46 o 
   9   5  12       35.81       43.59     24.60 o 
  -6   6  12       34.28       29.73     21.18 o 
  -4   6  12        0.14       32.56     24.74 o 
  -2   6  12        3.71       -7.81     21.01 o 
   0   6  12       76.10       87.33     26.71 o 
   2   6  12      443.81      425.12     42.56 o 
   4   6  12      238.08      153.94     29.59 o 
 -17   1  13     1161.97     1170.38     55.50 o 
 -15   1  13     1386.86     1431.27     75.95 o 
 -13   1  13       23.41       52.05     18.26 o 
 -11   1  13     2405.85     2342.25    110.46 o 
  -9   1  13     9855.01     9440.80    271.12 o 
  -7   1  13     5938.61     5558.50    127.22 o 
  -5   1  13      342.60      420.89     24.13 o 
  -3   1  13    23256.07    21842.48    468.05 o 
  -1   1  13    47502.15    47357.71   1808.08 o 
   1   1  13    19172.84    16838.03    491.07 o 
   3   1  13      821.48      888.74     44.15 o 
   5   1  13     5469.12     4945.97    156.39 o 
   7   1  13     2756.81     2528.79     54.40 o 
   9   1  13     3023.51     2986.91     35.29 o 
  11   1  13      244.65      302.49     23.34 o 
  13   1  13      332.71      365.72     23.61 o 
  15   1  13      521.84      583.47     33.23 o 
 -16   2  13       38.85       58.75     18.37 o 
 -14   2  13      134.83      143.67     22.32 o 
 -12   2  13      983.44     1125.80     52.04 o 
 -10   2  13     1380.02     1458.01     36.09 o 
  -8   2  13      421.31      522.98     21.18 o 
  -6   2  13      147.16      104.96     18.17 o 
  -4   2  13       44.70       95.02     38.60 o 
  -2   2  13       82.64       71.68     36.50 o 
   0   2  13     6746.89     6701.08    163.63 o 
   2   2  13     2253.24     2322.06     89.04 o 
   4   2  13     5581.49     5531.75    183.20 o 
   6   2  13     1048.50     1117.52     43.78 o 
   8   2  13     1622.52     1734.67     34.31 o 
  10   2  13       73.29       76.02     21.74 o 
  12   2  13      362.59      403.29     20.56 o 
  14   2  13       13.29       31.56     20.58 o 
 -15   3  13       33.47       86.64     24.40 o 
 -13   3  13      144.84      142.89     24.60 o 
 -11   3  13     2329.35     2482.33     58.09 o 
  -9   3  13     6722.56     7073.28    364.11 o 
  -7   3  13     5687.80     6135.71     73.40 o 
  -5   3  13      817.18      977.57     30.37 o 
  -3   3  13      123.02       81.08     23.01 o 
  -1   3  13     3864.41     3346.84     88.82 o 
   1   3  13      749.22      634.24     39.63 o 
   3   3  13      106.83      187.50     25.15 o 
   5   3  13     3208.17     3241.37    105.22 o 
   7   3  13     7640.64     7720.96    177.56 o 
   9   3  13     3123.21     3439.51    137.11 o 
  11   3  13      628.70      616.87     29.57 o 
  13   3  13       48.71       58.12     26.81 o 
 -14   4  13       22.96       10.77     19.42 o 
 -12   4  13        6.25       28.86     20.18 o 
 -10   4  13        6.47       36.39     23.00 o 
  -8   4  13      328.00      339.22     24.30 o 
  -6   4  13     3256.80     3475.06     43.73 o 
  -4   4  13     1966.03     2144.77     57.87 o 
  -2   4  13     3197.18     3255.41    178.40 o 
   0   4  13      146.20      207.12     20.24 o 
   2   4  13      128.78      128.55     23.82 o 
   4   4  13       13.44       40.05     22.04 o 
   6   4  13       94.14       94.70     22.09 o 
   8   4  13      163.41      173.80     24.47 o 
  10   4  13     1284.37     1352.71     43.54 o 
  12   4  13      782.70      695.03     28.36 o 
 -11   5  13       39.49       55.88     20.15 o 
  -9   5  13       16.78       60.29     21.40 o 
  -7   5  13       67.80      120.02     25.00 o 
  -5   5  13      642.51      651.61     24.19 o 
  -3   5  13     1000.72     1047.76     31.22 o 
  -1   5  13      624.79      642.69     30.83 o 
   1   5  13     1585.66     1539.64     87.97 o 
   3   5  13      775.80      704.60     34.90 o 
   5   5  13       39.04       46.77     27.56 o 
   7   5  13        0.69        6.67     22.61 o 
   9   5  13        3.30       25.32     26.55 o 
  -6   6  13       41.70       29.28     24.64 o 
  -4   6  13        4.69       29.43     23.20 o 
  -2   6  13       34.13       40.20     24.40 o 
   0   6  13       57.77       78.79     31.94 o 
   2   6  13      206.85      183.83     31.16 o 
   4   6  13      572.67      417.11     45.28 o 
 -16   0  14      128.82      200.16     26.35 o 
 -14   0  14      207.63      245.74     25.74 o 
 -12   0  14       11.47       40.19     20.22 o 
 -10   0  14     8824.15    10002.54    485.71 o 
  -8   0  14    29215.23    27467.16    768.87 o 
  -6   0  14    42499.40    43610.68   2909.34 o 
  -4   0  14    25459.29    25746.29    285.01 o 
  -2   0  14     8066.89     8220.85    151.21 o 
   0   0  14     4786.43     4026.90    139.61 o 
   2   0  14    12477.89    11679.50    143.04 o 
   4   0  14      664.92      584.36     32.58 o 
   6   0  14     2690.73     2529.40    100.56 o 
   8   0  14    14074.55    13259.70    380.08 o 
  10   0  14     5992.94     5940.78    191.67 o 
  12   0  14     1907.60     1892.58     72.04 o 
  14   0  14       12.09       38.19     25.80 o 
  16   0  14        0.84       20.62     30.47 o 
 -17   1  14     1138.12     1014.55     74.04 o 
 -15   1  14     1270.19     1264.61     53.78 o 
 -13   1  14     1031.22     1074.08     25.94 o 
 -11   1  14     1799.61     2011.02     29.05 o 
  -9   1  14     1423.40     1484.61     27.63 o 
  -7   1  14     3034.95     3438.04     43.08 o 
  -5   1  14     6751.24     6642.07    264.68 o 
  -3   1  14    11576.89    11872.41    126.33 o 
  -1   1  14    11025.25    10705.13    402.64 o 
   1   1  14     6870.76     6836.17     73.44 o 
   3   1  14      112.57      170.32     29.22 o 
   5   1  14      739.55      761.99     27.38 o 
   7   1  14     1070.53     1116.26     38.05 o 
   9   1  14     1095.01     1160.43     29.04 o 
  11   1  14      467.12      470.68     24.90 o 
  13   1  14      219.17      206.14     21.69 o 
  15   1  14      409.35      400.13     23.57 o 
 -16   2  14     3415.03     3081.35    120.75 o 
 -14   2  14     5106.63     5094.32     78.48 o 
 -12   2  14     3755.21     3915.87     41.54 o 
 -10   2  14      192.41      262.41     21.06 o 
  -8   2  14      250.56      220.04     19.18 o 
  -6   2  14     1994.93     1788.11     50.33 o 
  -4   2  14      104.39      182.94     23.18 o 
  -2   2  14     6191.21     6020.77     82.39 o 
   0   2  14    18525.73    17698.34    623.86 o 
   2   2  14    24892.84    24831.66    783.39 o 
   4   2  14    11380.34    11379.36    379.48 o 
   6   2  14     1695.90     1799.08     36.05 o 
   8   2  14       48.21       40.31     20.57 o 
  10   2  14      309.79      369.94     22.12 o 
  12   2  14       27.77       38.04     19.16 o 
  14   2  14      118.90      117.71     24.07 o 
 -15   3  14      382.79      329.68     32.82 o 
 -13   3  14     1136.67     1073.36     27.58 o 
 -11   3  14     1489.66     1504.98     29.36 o 
  -9   3  14     3050.94     3416.67     48.95 o 
  -7   3  14     3784.30     4024.29     79.66 o 
  -5   3  14     3205.89     3411.77     69.97 o 
  -3   3  14        4.44       42.31     22.00 o 
  -1   3  14        5.96       37.29     25.21 o 
   1   3  14       39.59       45.25     24.65 o 
   3   3  14     4420.55     4395.34    169.33 o 
   5   3  14     6862.75     6986.59    387.60 o 
   7   3  14     3655.53     3871.89    245.69 o 
   9   3  14     1144.30     1154.78     35.74 o 
  11   3  14      133.75      113.06     22.57 o 
  13   3  14       12.69        5.68     27.41 o 
 -12   4  14       12.74       12.90     23.14 o 
 -10   4  14      710.04      667.15     27.03 o 
  -8   4  14     2848.54     2832.42    116.14 o 
  -6   4  14     6350.50     6758.50    203.55 o 
  -4   4  14     4469.01     4448.64    193.40 o 
  -2   4  14      706.55      728.19     36.19 o 
   0   4  14      248.86      281.14     24.08 o 
   2   4  14       63.69       63.64     27.22 o 
   4   4  14        7.93       10.42     25.76 o 
   6   4  14      762.21      784.64     36.98 o 
   8   4  14     1058.92     1078.23     77.93 o 
  10   4  14     1520.45     1514.50     46.19 o 
  12   4  14      465.65      418.21     32.01 o 
 -11   5  14       11.16       16.25     60.22 o 
  -9   5  14        0.08       23.77     18.97 o 
  -7   5  14      176.62      183.51     22.00 o 
  -5   5  14      702.84      751.33     25.94 o 
  -3   5  14     1647.81     1871.05     62.70 o 
  -1   5  14     1336.32     1497.31     92.76 o 
   1   5  14      623.01      612.99     48.34 o 
   3   5  14      115.03      147.10     31.98 o 
   5   5  14       12.45       39.30     32.48 o 
   7   5  14        0.99       -5.23     33.79 o 
   9   5  14       28.50       27.55     26.12 o 
  -4   6  14       12.82       31.05     25.13 o 
  -2   6  14       50.32       76.13     28.04 o 
   0   6  14      433.08      452.65     33.19 o 
   2   6  14      101.14      133.42     33.83 o 
   4   6  14      368.47      290.61     47.27 o 
 -17   1  15      106.07       78.75     21.98 o 
 -15   1  15      185.51      235.51     20.34 o 
 -13   1  15     3642.68     3670.34    179.18 o 
 -11   1  15     3455.22     3642.09     78.15 o 
  -9   1  15      632.78      714.15     23.37 o 
  -7   1  15     6332.21     6753.54     83.01 o 
  -5   1  15    18345.94    18098.05    376.08 o 
  -3   1  15    19542.36    19735.62    247.94 o 
  -1   1  15     1899.44     1829.69     38.32 o 
   1   1  15      701.51      645.49     28.95 o 
   3   1  15     6703.66     6062.37    151.02 o 
   5   1  15     4518.70     4069.60    102.53 o 
   7   1  15     1036.96      970.52     26.31 o 
   9   1  15      328.36      380.64     24.40 o 
  11   1  15     1636.16     1775.79     29.61 o 
  13   1  15     1129.53     1176.32     46.85 o 
  15   1  15      117.93      157.03     23.47 o 
 -16   2  15       97.44       91.79     20.88 o 
 -14   2  15      555.85      623.02     31.26 o 
 -12   2  15      134.42      165.55     17.79 o 
 -10   2  15       90.62       70.76     21.72 o 
  -8   2  15       12.01       12.89     15.23 o 
  -6   2  15        5.24       22.03     18.66 o 
  -4   2  15      270.15      311.80     27.93 o 
  -2   2  15     1026.30     1097.14     35.76 o 
   0   2  15     3619.82     3626.76     73.91 o 
   2   2  15     5577.49     5694.68    233.13 o 
   4   2  15     1680.95     1846.46     68.64 o 
   6   2  15      109.31      117.91     20.85 o 
   8   2  15      624.11      695.96     25.19 o 
  10   2  15       22.34       35.11     19.17 o 
  12   2  15      104.27      116.82     21.74 o 
  14   2  15      301.57      293.84     25.93 o 
 -15   3  15      359.91      325.39     26.26 o 
 -13   3  15     1779.78     1826.59     91.51 o 
 -11   3  15     2605.59     2732.63    123.64 o 
  -9   3  15     1156.10     1293.72     27.23 o 
  -7   3  15       78.65       60.97     19.21 o 
  -5   3  15      858.12      728.15     30.27 o 
  -3   3  15     3694.41     3314.34    106.06 o 
  -1   3  15        0.60       31.12     27.55 o 
   1   3  15     2192.80     2149.22     39.45 o 
   3   3  15     7520.03     7485.93     86.30 o 
   5   3  15     5470.38     5374.13    209.31 o 
   7   3  15     1855.04     1864.43     63.34 o 
   9   3  15        5.99       17.74     27.15 o 
  11   3  15        2.09       27.91     21.66 o 
  13   3  15       21.72       48.10     22.42 o 
 -12   4  15      104.01       88.75     21.24 o 
 -10   4  15      957.05      967.96     42.94 o 
  -8   4  15     1835.26     1936.73    116.71 o 
  -6   4  15      937.77     1149.09     55.56 o 
  -4   4  15      813.79      864.70     30.87 o 
  -2   4  15      171.47      182.99     28.60 o 
   0   4  15      158.97      194.85     22.90 o 
   2   4  15        1.04       16.31     24.14 o 
   4   4  15      320.26      284.69     33.18 o 
   6   4  15      921.10      919.55     79.86 o 
   8   4  15     2136.56     2119.59    116.39 o 
  10   4  15      822.55      767.04     32.05 o 
  -9   5  15       12.76        4.30     18.65 o 
  -7   5  15      589.46      520.49     28.85 o 
  -5   5  15      782.71      848.43     38.63 o 
  -3   5  15     1575.58     1644.95     96.93 o 
  -1   5  15     1363.32     1379.51     53.33 o 
   1   5  15      667.97      520.96     30.76 o 
   3   5  15       69.76       74.36     27.72 o 
   5   5  15       28.38       13.35     32.54 o 
   7   5  15       11.46       -0.07     34.57 o 
  -4   6  15       94.33       63.77     21.37 o 
  -2   6  15      474.80      435.43     42.30 o 
   0   6  15      566.62      475.67     35.05 o 
   2   6  15      653.03      519.60     37.67 o 
 -16   0  16      139.28      103.66     33.00 o 
 -14   0  16     1301.25     1276.78    217.02 o 
 -12   0  16     7949.04     8229.63    511.54 o 
 -10   0  16    24648.91    25127.82   1008.37 o 
  -8   0  16    16029.14    17887.72    337.31 o 
  -6   0  16    11060.13    11850.15    189.57 o 
  -4   0  16     1704.47     1618.04     49.86 o 
  -2   0  16     5359.45     4753.26    419.38 o 
   0   0  16     2074.83     1857.84     55.60 o 
   2   0  16     4837.87     4964.64    261.19 o 
   4   0  16    14386.48    13831.94    420.48 o 
   6   0  16    12048.59    12172.25    518.41 o 
   8   0  16     2854.79     2822.48    140.46 o 
  10   0  16     1740.59     1616.19    120.44 o 
  12   0  16       80.79       87.83     34.49 o 
  14   0  16        2.62       32.11     28.45 o 
 -15   1  16      782.08      638.40     25.86 o 
 -13   1  16     1466.01     1409.43     37.95 o 
 -11   1  16      974.97      988.65     37.64 o 
  -9   1  16     4169.20     4631.43    153.99 o 
  -7   1  16     6728.85     6918.59     69.46 o 
  -5   1  16     6284.62     6435.10     68.06 o 
  -3   1  16     6199.08     6289.99    188.22 o 
  -1   1  16     1818.62     2095.08     51.15 o 
   1   1  16     3276.42     3526.01     70.15 o 
   3   1  16     2235.80     2271.33     84.89 o 
   5   1  16      322.81      339.92     26.94 o 
   7   1  16      700.23      711.44     33.67 o 
   9   1  16     1084.80     1128.22     37.43 o 
  11   1  16     1117.52     1102.09     30.10 o 
  13   1  16      683.51      671.01     31.98 o 
  15   1  16      132.50      101.67     24.39 o 
 -16   2  16     1345.40     1169.32     58.50 o 
 -14   2  16      763.43      687.12     23.20 o 
 -12   2  16      149.57      123.84     19.14 o 
 -10   2  16      623.93      695.30     24.30 o 
  -8   2  16       80.26       86.29     20.80 o 
  -6   2  16     1267.62     1503.15     30.70 o 
  -4   2  16    10983.85    10602.40    345.64 o 
  -2   2  16    19183.34    19395.91    479.48 o 
   0   2  16    25875.28    26553.35    463.45 o 
   2   2  16     2610.69     2758.25     84.72 o 
   4   2  16       53.38       90.75     22.87 o 
   6   2  16      880.12      869.53     29.33 o 
   8   2  16      288.28      320.61     23.35 o 
  10   2  16       22.55       23.82     20.10 o 
  12   2  16      964.77     1002.60     72.36 o 
  14   2  16      580.01      549.31     32.60 o 
 -15   3  16      577.42      479.42     22.59 o 
 -13   3  16      906.13      938.14     33.45 o 
 -11   3  16     3000.39     3037.35     86.63 o 
  -9   3  16     1254.43     1300.73     57.65 o 
  -7   3  16       49.34       64.44     19.59 o 
  -5   3  16      192.83      196.70     25.55 o 
  -3   3  16      576.52      551.87     28.58 o 
  -1   3  16     1837.10     1937.51     69.96 o 
   1   3  16     4606.49     4693.37    188.16 o 
   3   3  16     6079.16     6274.08     60.96 o 
   5   3  16     1995.87     1995.34    123.40 o 
   7   3  16      348.92      316.84     27.27 o 
   9   3  16        8.02       15.39     25.14 o 
  11   3  16      117.88      141.06     25.42 o 
  13   3  16        0.02       33.95     28.64 o 
 -12   4  16     1034.41      921.18     54.14 o 
 -10   4  16     2060.14     2013.99    105.74 o 
  -8   4  16     2013.05     2131.72    130.74 o 
  -6   4  16      701.05      710.38     28.47 o 
  -4   4  16       71.68       72.48     19.10 o 
  -2   4  16       28.49       31.70     23.10 o 
   0   4  16       50.89       59.33     26.12 o 
   2   4  16      100.62      117.08     27.85 o 
   4   4  16      566.19      558.67     32.26 o 
   6   4  16     2576.28     2509.04    380.13 o 
   8   4  16      947.20      921.02     27.86 o 
  10   4  16      341.16      349.16     32.93 o 
  -9   5  16      218.51      212.75     22.23 o 
  -7   5  16      542.02      526.78     38.15 o 
  -5   5  16     1039.53     1175.83     46.45 o 
  -3   5  16      558.56      551.88     46.69 o 
  -1   5  16      329.73      290.37     26.92 o 
   1   5  16        0.11       39.13     23.01 o 
   3   5  16       28.94       40.22     27.06 o 
   5   5  16        1.24       -7.62     31.85 o 
   7   5  16       93.87       61.29     35.66 o 
  -2   6  16      210.74      132.65     42.99 o 
   0   6  16      319.99      240.50     35.13 o 
 -15   1  17      682.55      697.85     39.88 o 
 -13   1  17      163.09      189.13     18.80 o 
 -11   1  17      747.85      837.23     33.84 o 
  -9   1  17     4560.60     4466.32     68.90 o 
  -7   1  17    15194.09    15174.83    188.88 o 
  -5   1  17     2794.30     2865.93     45.75 o 
  -3   1  17      794.44      898.13     46.27 o 
  -1   1  17     3471.44     3365.26     57.29 o 
   1   1  17     6641.44     6213.37    143.59 o 
   3   1  17     4784.41     4175.91    119.85 o 
   5   1  17      801.14      901.31     56.52 o 
   7   1  17     3762.42     3847.26    101.02 o 
   9   1  17     2533.86     2767.08     46.27 o 
  11   1  17      509.64      537.07     23.49 o 
  13   1  17       59.16       59.36     23.30 o 
 -14   2  17       22.58       35.44     18.57 o 
 -12   2  17       12.75       23.41     19.49 o 
 -10   2  17      195.70      231.05     23.24 o 
  -8   2  17      110.85       97.88     22.73 o 
  -6   2  17      741.88      984.23     51.83 o 
  -4   2  17     7461.35     7686.79    299.75 o 
  -2   2  17     4987.28     4858.74    122.65 o 
   0   2  17     2660.50     3055.04     67.32 o 
   2   2  17        0.73       20.90     24.78 o 
   4   2  17       41.39       51.61     24.80 o 
   6   2  17       77.36       95.24     27.28 o 
   8   2  17      323.53      320.04     26.00 o 
  10   2  17      488.98      526.66     26.39 o 
  12   2  17      292.72      312.25     24.17 o 
  14   2  17      351.71      354.69     38.31 o 
 -13   3  17     1047.88     1003.50     37.73 o 
 -11   3  17       61.06       82.85     17.79 o 
  -9   3  17      165.03      185.65     20.30 o 
  -7   3  17      716.47      724.77     26.02 o 
  -5   3  17      122.49      130.88     23.76 o 
  -3   3  17     1500.04     1651.36     37.31 o 
  -1   3  17     6610.23     6516.27     61.59 o 
   1   3  17     5817.87     5968.95     97.59 o 
   3   3  17     4974.14     4889.19     86.63 o 
   5   3  17      474.54      446.80     32.13 o 
   7   3  17      110.91      116.79     27.07 o 
   9   3  17      108.24      128.65     24.72 o 
  11   3  17        0.67       28.49     23.82 o 
 -12   4  17      463.88      382.99     25.41 o 
 -10   4  17      674.11      715.73     27.37 o 
  -8   4  17     1087.53     1073.93     67.91 o 
  -6   4  17      401.68      385.86     29.51 o 
  -4   4  17       60.51      103.21     24.92 o 
  -2   4  17       77.65       80.63     26.58 o 
   0   4  17      199.82      225.72     28.05 o 
   2   4  17      829.53      914.21     30.01 o 
   4   4  17     2231.99     2156.50    138.90 o 
   6   4  17     2512.38     2301.05    295.04 o 
   8   4  17      536.73      436.23     32.80 o 
  10   4  17      122.11       58.79     22.35 o 
  -9   5  17      472.81      407.82     20.70 o 
  -7   5  17      830.42      733.58     46.99 o 
  -5   5  17     1245.14     1210.54     69.88 o 
  -3   5  17      421.40      353.18     41.04 o 
  -1   5  17       25.25       46.05     23.05 o 
   1   5  17        0.31       12.54     25.30 o 
   3   5  17       37.71       27.21     28.46 o 
   5   5  17       63.43       36.14     30.73 o 
   7   5  17      225.89      188.96     32.17 o 
 -16   0  18      993.55      848.26     55.14 o 
 -14   0  18     7894.40     7603.55    850.85 o 
 -12   0  18     6057.08     6791.07    432.99 o 
 -10   0  18     3091.89     3587.98    259.67 o 
  -8   0  18      159.80      230.45     36.19 o 
  -6   0  18     1591.66     1514.47     44.13 o 
  -4   0  18     4148.66     4182.81    270.56 o 
  -2   0  18     3835.06     3843.16    258.62 o 
   0   0  18     3624.84     3773.28     75.28 o 
   2   0  18     5118.27     5483.71    243.34 o 
   4   0  18    12632.51    11587.17    417.57 o 
   6   0  18     4715.71     4432.57    254.89 o 
   8   0  18      222.33      215.88     38.35 o 
  10   0  18      228.76      343.01     36.72 o 
  12   0  18      138.21      204.22     35.61 o 
  14   0  18       15.07       25.91     30.22 o 
 -15   1  18      483.96      447.88     27.82 o 
 -13   1  18      549.50      568.54     23.13 o 
 -11   1  18     2936.36     3132.11     72.38 o 
  -9   1  18     2195.33     2371.29     97.65 o 
  -7   1  18     1934.08     2139.71     42.56 o 
  -5   1  18     5420.51     5686.52    161.75 o 
  -3   1  18     2738.90     3166.05    133.04 o 
  -1   1  18        0.24       47.48     27.07 o 
   1   1  18      759.70      789.29     28.29 o 
   3   1  18       50.50       87.34     26.55 o 
   5   1  18     1804.13     1797.64     39.57 o 
   7   1  18     2927.74     2872.48     85.47 o 
   9   1  18     1042.95     1009.03     29.88 o 
  11   1  18       77.97       62.84     21.65 o 
  13   1  18        1.86       15.83     22.19 o 
 -14   2  18       45.71       64.87     23.93 o 
 -12   2  18       10.11       42.03     17.76 o 
 -10   2  18       11.18       17.45     18.12 o 
  -8   2  18     4913.34     4940.36    195.92 o 
  -6   2  18    12086.14    13347.07    470.26 o 
  -4   2  18    15500.03    15878.82    704.25 o 
  -2   2  18     6118.95     6126.11     59.93 o 
   0   2  18      115.70      234.99     66.42 o 
   2   2  18      685.18      665.11     49.79 o 
   4   2  18      441.67      428.80     28.30 o 
   6   2  18       56.73       80.38     28.49 o 
   8   2  18     1273.07     1280.34     35.47 o 
  10   2  18     1578.71     1624.42     34.54 o 
  12   2  18      582.84      536.96     28.01 o 
 -13   3  18      353.88      291.28     25.12 o 
 -11   3  18        9.23        3.68     18.24 o 
  -9   3  18      215.71      208.68     24.05 o 
  -7   3  18      218.20      218.62     25.46 o 
  -5   3  18     1119.81     1202.35     35.11 o 
  -3   3  18     1889.21     2031.98     38.43 o 
  -1   3  18     7704.02     7587.90    147.65 o 
   1   3  18     3373.59     3448.24     46.61 o 
   3   3  18     1473.11     1394.47     58.66 o 
   5   3  18       85.63       67.21     36.73 o 
   7   3  18       18.90       19.56     26.31 o 
   9   3  18       57.92       86.71     24.09 o 
  11   3  18      303.31      306.72     31.92 o 
 -12   4  18     1373.27     1209.54     46.77 o 
 -10   4  18      521.77      519.36     39.86 o 
  -8   4  18      252.80      231.13     23.81 o 
  -6   4  18       23.95       46.35     23.99 o 
  -4   4  18        1.73       34.76     24.38 o 
  -2   4  18        0.20        6.73     23.67 o 
   0   4  18      672.66      698.89     38.06 o 
   2   4  18     3532.62     3329.07    106.41 o 
   4   4  18     1905.78     1823.36     41.06 o 
   6   4  18     1061.31      970.99     69.35 o 
   8   4  18      238.27      188.66     24.28 o 
  10   4  18       86.38       59.28     26.53 o 
  -7   5  18      721.05      643.08     43.91 o 
  -5   5  18      523.46      480.51     46.31 o 
  -3   5  18       87.49       57.93     24.97 o 
  -1   5  18       30.77       53.20     21.94 o 
   1   5  18        6.27       30.51     28.17 o 
   3   5  18       91.60       97.58     30.51 o 
   5   5  18      424.31      394.23     37.66 o 
 -15   1  19        1.86       33.97     23.66 o 
 -13   1  19      597.73      660.73     40.45 o 
 -11   1  19     5480.30     6051.65    305.74 o 
  -9   1  19     2493.37     2776.09     99.29 o 
  -7   1  19      672.40      789.24     30.65 o 
  -5   1  19      283.91      306.70     23.97 o 
  -3   1  19    10754.06    10628.13    387.61 o 
  -1   1  19     3823.94     3907.56    132.26 o 
   1   1  19      223.45      285.04     35.25 o 
   3   1  19     2925.69     3140.45     88.17 o 
   5   1  19     1221.87     1217.86     35.54 o 
   7   1  19     2676.98     2734.04     45.17 o 
   9   1  19      134.47      172.90     22.08 o 
  11   1  19        7.91       24.50     20.39 o 
  13   1  19       69.89       87.74     25.73 o 
 -14   2  19       21.10       20.73     18.94 o 
 -12   2  19       74.69      102.07     22.01 o 
 -10   2  19       23.22       58.19     18.11 o 
  -8   2  19     5739.79     6159.56    321.04 o 
  -6   2  19      568.03      594.17     31.56 o 
  -4   2  19     1399.16     1670.99     55.90 o 
  -2   2  19      533.72      611.13     31.32 o 
   0   2  19       22.68       46.34     29.77 o 
   2   2  19      470.94      523.33     43.92 o 
   4   2  19      220.69      178.33     31.63 o 
   6   2  19        1.18       11.25     37.19 o 
   8   2  19      301.79      350.69     25.22 o 
  10   2  19     1364.43     1372.72     40.82 o 
  12   2  19      286.89      271.16     26.33 o 
 -13   3  19      113.15      157.48     24.88 o 
 -11   3  19        2.56       27.43     18.30 o 
  -9   3  19      321.26      370.99     21.46 o 
  -7   3  19      103.04      136.27     23.35 o 
  -5   3  19     3494.57     3561.12    178.33 o 
  -3   3  19     3086.56     3168.27     93.77 o 
  -1   3  19     4527.74     4478.00    118.11 o 
   1   3  19     3016.90     2823.17    124.29 o 
   3   3  19        0.01       15.69     27.08 o 
   5   3  19      234.15      285.40     32.87 o 
   7   3  19       21.03       46.41     23.40 o 
   9   3  19        4.63        3.47     25.21 o 
  11   3  19      370.66      359.79     34.79 o 
 -10   4  19      161.50      151.08     25.00 o 
  -8   4  19       12.83        1.24     18.69 o 
  -6   4  19        7.95       27.45     20.63 o 
  -4   4  19        3.42      -24.27     24.27 o 
  -2   4  19     1212.08     1179.37     32.24 o 
   0   4  19     1047.81      988.51     30.11 o 
   2   4  19     3703.16     3566.81     96.46 o 
   4   4  19     1607.98     1325.18     39.58 o 
   6   4  19      171.82       79.59     30.70 o 
   8   4  19       85.12       44.81     29.32 o 
  -7   5  19      138.79      107.12     20.76 o 
  -5   5  19      187.30       94.84     28.04 o 
  -3   5  19        5.93      -20.39     33.14 o 
  -1   5  19       19.34       10.69     29.10 o 
   1   5  19      141.10      118.76     25.68 o 
   3   5  19      134.53       82.99     31.88 o 
   5   5  19     1764.68     1411.67     62.52 o 
 -14   0  20     1115.29     1001.62     52.68 o 
 -12   0  20     1716.69     1754.09     51.39 o 
 -10   0  20        9.58       37.29     30.97 o 
  -8   0  20     1380.99     1575.87     41.32 o 
  -6   0  20      537.56      499.54     66.60 o 
  -4   0  20     1504.41     1656.01    156.15 o 
  -2   0  20      878.05      958.16     49.01 o 
   0   0  20    39389.82    46066.02   1066.02 o 
   2   0  20     4450.70     4856.36    174.67 o 
   4   0  20      617.51      600.35     44.28 o 
   6   0  20       81.55      110.74     53.61 o 
   8   0  20      180.65      246.13     36.60 o 
  10   0  20       85.35       94.64     35.33 o 
  12   0  20      425.23      352.48     33.19 o 
 -15   1  20     1080.04      911.74     33.67 o 
 -13   1  20     1157.75     1089.55     37.67 o 
 -11   1  20     1144.58     1133.08     33.34 o 
  -9   1  20     4555.96     4908.24     95.72 o 
  -7   1  20     2131.22     2429.50     52.75 o 
  -5   1  20      511.77      520.39     26.45 o 
  -3   1  20     2723.82     2803.52     70.57 o 
  -1   1  20      208.41      258.25     25.12 o 
   1   1  20     1313.49     1479.99     43.11 o 
   3   1  20     7473.10     7458.65    237.36 o 
   5   1  20      500.01      463.81     30.89 o 
   7   1  20      205.26      183.24     26.63 o 
   9   1  20      326.21      268.69     25.24 o 
  11   1  20       29.38       19.62     24.84 o 
  13   1  20        4.26       23.23     25.55 o 
 -14   2  20        0.07       12.13     18.76 o 
 -12   2  20     1325.03     1311.16     32.36 o 
 -10   2  20     5759.03     6066.71    171.12 o 
  -8   2  20     4340.04     4592.71     95.68 o 
  -6   2  20     7903.47     8632.38    362.06 o 
  -4   2  20      430.70      463.66     40.38 o 
  -2   2  20       96.00       90.35     24.02 o 
   0   2  20      313.89      372.58     37.46 o 
   2   2  20      113.59      135.86     32.78 o 
   4   2  20      309.37      370.97     40.98 o 
   6   2  20     3378.82     3521.69    111.73 o 
   8   2  20      460.68      432.18     28.50 o 
  10   2  20      852.31      828.19     26.75 o 
  12   2  20      193.94      173.03     25.97 o 
 -13   3  20      504.41      394.59     23.19 o 
 -11   3  20        4.10       22.35     19.95 o 
  -9   3  20      327.92      330.45     24.79 o 
  -7   3  20      566.68      549.53     29.81 o 
  -5   3  20     4067.12     4162.46     53.40 o 
  -3   3  20     3202.93     3159.03     51.72 o 
  -1   3  20     1883.10     1797.78     35.97 o 
   1   3  20      214.32      227.34     32.85 o 
   3   3  20        4.39       34.62     22.81 o 
   5   3  20      185.61      207.99     38.15 o 
   7   3  20       45.63       42.00     28.49 o 
   9   3  20      350.95      351.24     36.88 o 
 -10   4  20       22.19       13.70     22.13 o 
  -8   4  20       27.06       57.11     21.99 o 
  -6   4  20       41.53       56.77     22.26 o 
  -4   4  20      302.88      271.84     26.80 o 
  -2   4  20     1997.28     1962.04    116.66 o 
   0   4  20     1664.40     1657.08     86.01 o 
   2   4  20     1490.49     1377.31     59.94 o 
   4   4  20      619.82      545.72     37.27 o 
   6   4  20       74.25       78.49     35.78 o 
   8   4  20      192.26      195.36     32.74 o 
  -5   5  20        9.99        8.30     30.72 o 
  -3   5  20       15.50       61.24     25.49 o 
  -1   5  20       27.30       36.87     25.42 o 
   1   5  20      354.00      287.84     25.60 o 
   3   5  20      771.45      690.74     34.77 o 
 -13   1  21     1622.35     1824.71     65.45 o 
 -11   1  21      332.01      411.79     33.46 o 
  -9   1  21       88.42      119.22     22.22 o 
  -7   1  21     4719.09     5029.65    122.53 o 
  -5   1  21      691.60      692.99     26.60 o 
  -3   1  21       89.63      113.20     32.60 o 
  -1   1  21     1195.02     1503.23     81.29 o 
   1   1  21      528.81      648.99     29.36 o 
   3   1  21     8448.49     8517.77    316.76 o 
   5   1  21      463.12      507.40     32.77 o 
   7   1  21       64.34       65.67     30.34 o 
   9   1  21       98.09      119.15     25.01 o 
  11   1  21       83.22      100.18     25.65 o 
 -14   2  21       23.17       33.02     25.65 o 
 -12   2  21     1726.95     1661.45     74.11 o 
 -10   2  21      231.93      265.60     24.89 o 
  -8   2  21     1144.49     1241.33     34.99 o 
  -6   2  21     2103.49     2187.44    105.31 o 
  -4   2  21       52.33       91.54     32.21 o 
  -2   2  21      201.71      226.48     22.51 o 
   0   2  21       65.46       72.19     24.64 o 
   2   2  21        5.66       42.27     24.73 o 
   4   2  21      517.61      538.44     44.95 o 
   6   2  21     4582.20     4398.80    126.48 o 
   8   2  21      246.79      255.38     31.68 o 
  10   2  21      199.76      193.41     23.68 o 
 -11   3  21        3.24       10.34     20.15 o 
  -9   3  21     1232.29     1168.24     35.78 o 
  -7   3  21     2196.37     2317.51     82.19 o 
  -5   3  21     3133.63     3209.31     70.65 o 
  -3   3  21     5334.45     5236.25     54.45 o 
  -1   3  21        8.59       51.77     28.35 o 
   1   3  21       72.34      100.34     29.51 o 
   3   3  21        1.29       19.80     21.36 o 
   5   3  21       37.68       98.65     30.18 o 
   7   3  21      398.41      337.51     33.10 o 
   9   3  21     1045.26      893.46     50.49 o 
 -10   4  21       26.94       30.15     22.62 o 
  -8   4  21       41.41       78.85     23.98 o 
  -6   4  21      640.11      551.61     26.99 o 
  -4   4  21      701.93      651.26     31.89 o 
  -2   4  21     2299.37     2152.24     88.24 o 
   0   4  21     3090.68     2711.24     45.71 o 
   2   4  21      205.44      148.97     25.47 o 
   4   4  21      222.19      164.32     29.83 o 
   6   4  21       20.25       66.23     31.61 o 
  -5   5  21       19.24       67.90     31.73 o 
  -3   5  21      147.71      128.74     31.22 o 
  -1   5  21       85.52       47.76     25.49 o 
   1   5  21     1200.98      870.81     83.87 o 
 -14   0  22       41.23       42.27     32.25 o 
 -12   0  22      191.80      279.56     34.47 o 
 -10   0  22      208.33      356.92     40.10 o 
  -8   0  22      511.63      481.19     38.18 o 
  -6   0  22      817.35      839.60     53.55 o 
  -4   0  22    23298.77    24904.20   1527.94 o 
  -2   0  22     2517.55     2757.23     76.98 o 
   0   0  22      480.67      564.14     49.17 o 
   2   0  22        5.97       17.32     39.27 o 
   4   0  22      215.68      267.89     40.08 o 
   6   0  22      370.91      401.29     58.01 o 
   8   0  22      305.16      266.49     51.78 o 
  10   0  22       60.52       52.40     35.96 o 
  12   0  22       80.68       80.85     39.92 o 
 -13   1  22     1130.55     1081.94     46.18 o 
 -11   1  22      642.85      700.62     28.50 o 
  -9   1  22       19.30       30.76     23.98 o 
  -7   1  22      999.93     1073.03     28.77 o 
  -5   1  22      565.87      588.48     41.74 o 
  -3   1  22      313.16      303.27     24.36 o 
  -1   1  22     4220.87     4704.20    256.05 o 
   1   1  22      180.10      211.78     29.30 o 
   3   1  22      529.06      567.31     31.86 o 
   5   1  22      938.23      792.28     33.55 o 
   7   1  22       35.69       27.63     31.73 o 
   9   1  22       29.52       35.52     24.12 o 
  11   1  22       70.89       52.59     22.16 o 
 -12   2  22     1387.28     1367.75     39.57 o 
 -10   2  22     3796.58     3775.49    104.91 o 
  -8   2  22      941.65      984.05     45.09 o 
  -6   2  22       60.70       67.96     22.97 o 
  -4   2  22      180.95      176.55     29.15 o 
  -2   2  22       40.60       57.95     23.25 o 
   0   2  22        6.71       -7.71     26.16 o 
   2   2  22     2591.63     2765.31    258.61 o 
   4   2  22      787.08      689.24     37.52 o 
   6   2  22     2021.14     1967.44     54.81 o 
   8   2  22      765.20      699.43     67.53 o 
  10   2  22        0.01       12.09     25.43 o 
 -11   3  22      384.45      333.22     26.53 o 
  -9   3  22     1486.19     1382.86     65.84 o 
  -7   3  22     2523.09     2512.75    137.78 o 
  -5   3  22     1830.26     1819.53     43.32 o 
  -3   3  22      916.52      908.86     38.57 o 
  -1   3  22        8.27       29.67     28.16 o 
   1   3  22       11.26       18.60     30.25 o 
   3   3  22       72.48      104.63     23.43 o 
   5   3  22      419.99      414.86     33.03 o 
   7   3  22      186.16      171.20     38.54 o 
   9   3  22     1780.12     1505.17    155.46 o 
  -8   4  22      180.09      111.55     23.97 o 
  -6   4  22      981.94      818.22     42.87 o 
  -4   4  22     1484.64     1385.79     48.52 o 
  -2   4  22     1972.63     1781.57     37.68 o 
   0   4  22     1278.65     1131.74     39.64 o 
   2   4  22       91.17       70.03     27.93 o 
   4   4  22       41.06       71.25     26.42 o 
   6   4  22        1.11       21.76     29.35 o 
 -13   1  23       38.79       50.22     25.61 o 
 -11   1  23      475.18      505.93     33.93 o 
  -9   1  23      396.59      435.65     28.93 o 
  -7   1  23      709.59      799.24     43.44 o 
  -5   1  23       39.03       67.49     20.71 o 
  -3   1  23      716.12      804.38     29.32 o 
  -1   1  23     5716.63     6833.19    307.80 o 
   1   1  23     1214.82     1457.04     83.64 o 
   3   1  23       30.46       40.12     27.86 o 
   5   1  23       88.53      123.26     33.31 o 
   7   1  23      345.05      336.04     34.71 o 
   9   1  23       14.04       23.82     25.88 o 
  11   1  23        7.27       11.69     25.80 o 
 -12   2  23      448.49      422.26     31.21 o 
 -10   2  23      930.12      913.83     37.18 o 
  -8   2  23      102.94       99.96     25.90 o 
  -6   2  23       81.65       99.87     29.36 o 
  -4   2  23      219.40      238.51     31.00 o 
  -2   2  23       30.96       55.96     26.31 o 
   0   2  23      291.76      277.86     30.45 o 
   2   2  23     3202.60     3315.24    280.81 o 
   4   2  23      203.93      206.64     29.88 o 
   6   2  23      405.04      343.66     37.26 o 
   8   2  23       85.43       56.98     40.38 o 
  10   2  23        0.16       29.87     28.19 o 
 -11   3  23      928.78      790.84     50.63 o 
  -9   3  23     1627.17     1481.63     84.38 o 
  -7   3  23     2070.04     1860.55     41.45 o 
  -5   3  23      285.92      264.04     33.13 o 
  -3   3  23       18.92       19.19     24.64 o 
  -1   3  23       11.80       44.77     32.02 o 
   1   3  23       27.91       86.23     25.97 o 
   3   3  23       83.36       69.11     28.18 o 
   5   3  23     1044.84      881.37     44.81 o 
   7   3  23      384.93      369.78     43.27 o 
  -8   4  23      565.61      469.95     32.81 o 
  -6   4  23      989.15      891.73     31.86 o 
  -4   4  23     2286.43     1920.78     88.36 o 
  -2   4  23      568.43      514.41     55.12 o 
   0   4  23      301.65      169.82     25.31 o 
   2   4  23        1.64        2.78     25.00 o 
   4   4  23        1.69       60.97     37.45 o 
 -12   0  24      271.22      195.49     42.84 o 
 -10   0  24     1751.39     2004.04    139.85 o 
  -8   0  24     3782.62     3873.56    211.42 o 
  -6   0  24     3499.89     3813.04     81.11 o 
  -4   0  24     1347.65     1465.82     52.86 o 
  -2   0  24      298.66      340.98     35.25 o 
   0   0  24        4.37       10.69     43.55 o 
   2   0  24       59.66      112.69     42.31 o 
   4   0  24       32.85       32.61     37.95 o 
   6   0  24      307.71      336.28     57.06 o 
   8   0  24      213.93      216.88     59.80 o 
  10   0  24      454.09      322.76     57.78 o 
 -13   1  24      242.21      197.16     32.58 o 
 -11   1  24      249.71      204.33     22.34 o 
  -9   1  24      654.53      649.55     30.52 o 
  -7   1  24      338.03      375.23     26.29 o 
  -5   1  24      554.93      560.14     27.20 o 
  -3   1  24     1041.96     1196.82     43.99 o 
  -1   1  24     1768.35     2013.38    108.67 o 
   1   1  24      766.67      874.77     44.66 o 
   3   1  24      255.08      237.28     32.22 o 
   5   1  24       14.65       30.46     33.59 o 
   7   1  24       15.07       34.09     37.55 o 
   9   1  24       22.02       16.43     38.89 o 
 -12   2  24      939.53      776.94     40.35 o 
 -10   2  24      250.26      195.64     32.38 o 
  -8   2  24        9.43       31.66     23.37 o 
  -6   2  24       83.47      109.41     25.86 o 
  -4   2  24        1.53       24.69     22.35 o 
  -2   2  24      393.59      429.97     33.83 o 
   0   2  24     2163.57     2277.81    219.26 o 
   2   2  24     2210.03     2345.09    232.44 o 
   4   2  24     1222.62     1111.73     38.83 o 
   6   2  24       38.56       46.14     31.51 o 
   8   2  24       13.75       41.63     40.09 o 
  -9   3  24      891.94      856.74     63.79 o 
  -7   3  24      900.43      826.91     79.76 o 
  -5   3  24       38.17       97.49     31.86 o 
  -3   3  24       10.98       21.96     23.35 o 
  -1   3  24      247.09      224.81     28.35 o 
   1   3  24      141.72      148.30     26.28 o 
   3   3  24      648.14      662.36     35.03 o 
   5   3  24     1370.17     1180.40     76.62 o 
   7   3  24      363.66      327.48     38.46 o 
  -6   4  24     1198.32      971.59     45.88 o 
  -4   4  24      791.37      601.35     35.06 o 
  -2   4  24      146.71       92.44     27.59 o 
   0   4  24        1.39        0.44     22.10 o 
   2   4  24        3.49       12.54     27.80 o 
   4   4  24       43.70       57.72     31.59 o 
 -11   1  25      276.77      361.50     25.93 o 
  -9   1  25        0.07      -11.14     19.12 o 
  -7   1  25      893.89      998.52     33.25 o 
  -5   1  25     1572.95     1687.26     38.35 o 
  -3   1  25     2539.41     2927.95    137.51 o 
  -1   1  25       88.19      136.46     28.50 o 
   1   1  25        0.80       26.91     24.84 o 
   3   1  25      122.31      170.74     29.42 o 
   5   1  25        3.99       36.63     33.85 o 
   7   1  25       30.19       71.94     40.57 o 
   9   1  25       93.39       77.20     37.37 o 
 -10   2  25        1.58       23.38     26.27 o 
  -8   2  25       72.64       97.26     24.12 o 
  -6   2  25      288.10      257.72     24.56 o 
  -4   2  25      293.92      340.53     38.99 o 
  -2   2  25      627.65      688.85     46.22 o 
   0   2  25     1259.41     1424.01    223.35 o 
   2   2  25      973.60      946.56    105.60 o 
   4   2  25      281.57      233.05     33.38 o 
   6   2  25       15.57       17.40     40.15 o 
   8   2  25       21.57       31.07     35.58 o 
  -9   3  25      751.33      583.32     48.18 o 
  -7   3  25       40.88       23.26     23.56 o 
  -5   3  25        0.55        1.21     32.30 o 
  -3   3  25        0.80       56.09     26.51 o 
  -1   3  25       52.75       80.94     25.32 o 
   1   3  25      334.20      327.04     52.44 o 
   3   3  25     1320.80     1191.22     85.74 o 
   5   3  25      693.39      571.44     46.92 o 
  -4   4  25      409.06      226.42     28.79 o 
  -2   4  25       53.37       11.07     26.51 o 
   0   4  25        3.39       37.07     28.56 o 
   2   4  25        4.02       30.66     24.48 o 
 -12   0  26      303.07      248.44     37.41 o 
 -10   0  26     1860.38     1724.02     58.97 o 
  -8   0  26     1276.30     1244.18     81.28 o 
  -6   0  26      227.28      182.10     41.60 o 
  -4   0  26       62.81       63.72     32.26 o 
  -2   0  26       59.97      135.18     29.88 o 
   0   0  26     1053.92     1236.54     50.14 o 
   2   0  26      362.53      361.28     47.14 o 
   4   0  26      335.81      313.20     44.66 o 
   6   0  26      223.58      153.56     59.61 o 
   8   0  26       74.08       59.99     53.72 o 
 -11   1  26       88.82       72.57     25.78 o 
  -9   1  26       31.28       20.84     24.94 o 
  -7   1  26     1159.84     1183.50     68.82 o 
  -5   1  26     1424.20     1447.26     62.60 o 
  -3   1  26      164.46      184.81     21.56 o 
  -1   1  26      257.52      292.38     31.95 o 
   1   1  26        0.74       27.97     28.43 o 
   3   1  26       56.44       98.81     29.95 o 
   5   1  26       49.56       64.41     34.46 o 
   7   1  26       50.08       37.17     41.48 o 
 -10   2  26       69.96      112.34     23.24 o 
  -8   2  26        4.77        7.59     22.98 o 
  -6   2  26       68.92       94.20     24.61 o 
  -4   2  26     1787.01     1913.45    136.59 o 
  -2   2  26     1571.83     1736.17    104.16 o 
   0   2  26     1214.46     1349.79    213.93 o 
   2   2  26      129.26      142.98     45.04 o 
   4   2  26        0.30       20.86     32.42 o 
   6   2  26       43.98       71.05     35.89 o 
  -7   3  26       15.25       25.97     24.14 o 
  -5   3  26       14.14       54.20     25.71 o 
  -3   3  26      160.24      192.29     59.24 o 
  -1   3  26      560.11      573.46    109.94 o 
   1   3  26      635.38      627.69    109.24 o 
   3   3  26      618.73      511.94     30.77 o 
   5   3  26      317.25      219.39     37.09 o 
  -9   1  27      436.58      505.44     26.79 o 
  -7   1  27     1084.20     1194.34     52.39 o 
  -5   1  27      215.20      238.00     24.63 o 
  -3   1  27        0.11       20.82     19.96 o 
  -1   1  27        3.50       40.97     29.56 o 
   1   1  27       90.37      124.86     31.63 o 
   3   1  27      366.40      410.18     33.70 o 
   5   1  27      135.00       86.29     34.61 o 
   7   1  27      131.63      110.03     42.98 o 
  -8   2  27       13.92       30.67     27.82 o 
  -6   2  27       54.35       65.53     22.78 o 
  -4   2  27     1151.74     1126.37    100.62 o 
  -2   2  27     1108.54     1246.73    118.72 o 
   0   2  27       65.59      105.48     39.91 o 
   2   2  27       83.56       44.70     30.01 o 
   4   2  27       50.48       48.66     27.04 o 
   6   2  27       21.93       68.00     39.98 o 
  -5   3  27       24.84       20.03     21.74 o 
  -3   3  27       49.56       65.44     35.97 o 
  -1   3  27     1205.07     1073.10    141.71 o 
   1   3  27      641.45      558.55     92.72 o 
   3   3  27      451.53      376.04     33.99 o 
 -10   0  28      389.96      423.99     43.08 o 
  -8   0  28      175.47      140.31     48.13 o 
  -6   0  28      147.21      222.65     41.54 o 
  -4   0  28      135.59      202.18     36.53 o 
  -2   0  28      123.93      100.01     30.27 o 
   0   0  28      531.08      643.93     50.10 o 
   2   0  28      230.23      347.63     54.28 o 
   4   0  28      123.94      108.22     43.31 o 
   6   0  28      530.76      397.32     74.54 o 
  -9   1  28      480.65      431.74     36.88 o 
  -7   1  28      264.19      245.59     27.71 o 
  -5   1  28      192.53      202.58     22.69 o 
  -3   1  28       35.21       23.60     20.69 o 
  -1   1  28       12.55       36.21     27.95 o 
   1   1  28        0.04       36.44     30.35 o 
   3   1  28      235.40      227.76     31.90 o 
   5   1  28       39.98       32.87     36.35 o 
  -8   2  28      330.36      267.00     29.95 o 
  -6   2  28      795.03      667.59     36.84 o 
  -4   2  28     1066.52     1113.30    102.26 o 
  -2   2  28      102.17      109.46     29.57 o 
   0   2  28       64.98       80.73     32.02 o 
   2   2  28        3.74        2.14     38.62 o 
   4   2  28        0.55        8.42     34.31 o 
  -3   3  28      297.51      314.31     49.49 o 
  -1   3  28      744.42      757.44     99.70 o 
  -7   1  29       66.81       52.72     24.08 o 
  -5   1  29       12.05       18.37     22.29 o 
  -3   1  29      109.85      123.24     25.15 o 
  -1   1  29      227.70      356.23     39.43 o 
   1   1  29      202.18      200.88     31.38 o 
   3   1  29      153.46      145.52     31.55 o 
  -6   2  29      995.30      843.00     53.49 o 
  -4   2  29       83.49       36.80     27.01 o 
  -2   2  29      229.72      223.97     29.15 o 
   0   2  29        0.05       25.76     30.21 o 
   2   2  29        0.54       13.86     41.34 o 
  -6   0  30        7.02       22.89     26.34 o 
  -4   0  30       63.13       98.09     33.36 o 
  -2   0  30      367.57      434.03     46.67 o 
   0   0  30        5.24       36.55     39.62 o 
   2   0  30      750.16      848.03     61.60 o 
  -5   1  30      201.62      206.43     26.95 o 
  -3   1  30      133.63      186.00     26.17 o 
  -1   1  30      159.90      182.92     25.14 o 
   1   1  30       62.25       60.34     32.30 o 
  -2   2  30      132.99      107.57     37.45 o 
  -1   1  31       18.84       27.03     39.29 o 
                                                 
